# Supplementary material for: Fine Mapping and Characterization of a Major Gene Responsible for Chlorophyll Biosynthesis in Brassica napus L
Source: Biomolecules. 2022 Mar 4;12(3):402. doi: 10.3390/biom12030402 (PMC8945836; doi:10.3390/biom12030402)
Supplement: Supplementary file 1 [file biomolecules-12-00402-s001.zip › Supplementary Table S1.xlsx]

## Sheet: Supplementary Table S1
Supplementary Table S1: Primer sequences of PARMS markers used for fine-mapping the BnA03.Chd locus.
Marker	Ref NY18	Alt yl1	Primer name	Primer sequence (5'-3')
M1 1499657	C	T	BnA0314-F	TCTCGGGGGTTTTGCTATTG
			BnA0314-Rg	GAAGGTGACCAAGTTCATGCTGACGAGATTACCAAATCCTCCG
			BnA0314-Ra	GAAGGTCGGAGTCAACGGATTGACGAGATTACCAAATCCTCCA
M2 2086894	T	G	BnA0320-F	GGCGGTTCTATCTCAAAATTAAAAG
			BnA0320-Ra	GAAGGTGACCAAGTTCATGCTGACCAAAGGAGTGTTACAAAAAAAAA
			BnA0320-Rc	GAAGGTCGGAGTCAACGGATTGACCAAAGGAGTGTTACAAAAAAAAC
M3 2340422	C	T	BnA0323-2F	CCTCAATGAACGCTTGCTGC
			BnA0323-2Rg	GAAGGTGACCAAGTTCATGCTAAGAAAGCAGAAATCAGATACGGAG
			BnA0323-2Ra	GAAGGTCGGAGTCAACGGATTAAGAAAGCAGAAATCAGATACGGAA
M4 2416275	C	T	BnA0324-Fg	GAAGGTGACCAAGTTCATGCTCCTTGTTTTCCTTTCATTTTCATC
			BnA0324-Fa	GAAGGTCGGAGTCAACGGATTCCTTGTTTTCCTTTCATTTTCATT
			BnA0324-R	TTAAGAAATGATCAATCCCACAGG
M5 2449947	C	T	BnA0324-2Fg	GAAGGTGACCAAGTTCATGCTAATGTTGTGGGAGTTGAGAGTATATAATC
			BnA0324-2Fa	GAAGGTCGGAGTCAACGGATTAATGTTGTGGGAGTTGAGAGTATATAATT
			Bn A0324-2R	CTCTTCTTGTTTTACCTCTAAGTCCG
M6 2630801	C	T	BnA0326-F	CCCAGTAGCCACGACCATTG
			BnA0326-Rg	GAAGGTGACCAAGTTCATGCTGGAAGATGATCCAGACTTTCTTGG
			BnA0326-Ra	GAAGGTCGGAGTCAACGGATTGGAAGATGATCCAGACTTTCTTGA
M7 2754659	C	T	BnA0327-Fc	GAAGGTGACCAAGTTCATGCTCTCCCTGGCCCCTAGTTCC
			BnA0327-Ft	GAAGGTCGGAGTCAACGGATTCTCCCTGGCCCCTAGTTCT
			BnA0327-R	ATATGTGTACTAGAGTTCATTGTTG
M8 2784279	C	T	BnA0327-2F1	ACCATCAAGGAAGGAGAAGAAACC
			BnA0327-2Rg	GAAGGTGACCAAGTTCATGCTTCTCGTTGCCTTGCACTTCG
			BnA0327-2Ra	GAAGGTCGGAGTCAACGGATTTCTCGTTGCCTTGCACTTCA
M9 5194567	G	A	BnA0351-Fg	GAAGGTGACCAAGTTCATGCTAGCTAAATGAAAATCTGAAAACGG
			BnA0351-Fa	GAAGGTCGGAGTCAACGGATTAGCTAAATGAAAATCTGAAAACGA
			BnA0351-R	GGGTTTAGATGCCGCTCTTTC
