# Supplementary material for: Fine Mapping and Characterization of a Major Gene Responsible for Chlorophyll Biosynthesis in Brassica napus L
Source: Biomolecules. 2022 Mar 4;12(3):402. doi: 10.3390/biom12030402 (PMC8945836; doi:10.3390/biom12030402)
Supplement: Supplementary file 1 [file biomolecules-12-00402-s001.zip › Supplementary Table S2.xlsx]

## Sheet: Supplementary Table S2
Supplementary Table S2: The PCR reaction system of candidate gene cloning.
Component	Volume（μL）
10×PCR buffer	2
2mM dNTPs	2
2mM MgSO4	1.2
F primer	1
R primer	1
KOD-plus-NEO	0.5
cDNA	1
ddH2O	11.3
PCR procedure
pre-denaturation:94 ℃/2 min；
denaturation:98 ℃/10 s;	30 cycles
anneal:55 ℃/30 s;
extension:68 ℃/2 min10 s;
