# Supplementary material for: Fine Mapping and Characterization of a Major Gene Responsible for Chlorophyll Biosynthesis in Brassica napus L
Source: Biomolecules. 2022 Mar 4;12(3):402. doi: 10.3390/biom12030402 (PMC8945836; doi:10.3390/biom12030402)
Supplement: Supplementary file 1 [file biomolecules-12-00402-s001.zip › Supplementary Table S3.xlsx]

## Sheet: Supplementary Table S3
Supplementary Table S3: Summary of re-sequenced data of the two parents (NY18 and yl1) and the two F2 bulks (G- and Y-pool).
Catalog	NY18	yl1	G-pool	Y-pool
Clean bases	15125064000	15928485000	38412634200	31263534300
Mapped reads	98061582	104522227	252284805	205222669
Total reads	100833760	106189900	256084228	208423562
Mapping rate(%)	97.25	98.43	98.52	98.46
Average depth(X)	16.79×	17.88×	39.82×	33.75×
Coverage at least 1X(%)	92.89	92.91	94.09	93.88
Coverage at least 4X(%)	87.47	88.12	91.84	91.39
