# Supplementary material for: Fine Mapping and Characterization of a Major Gene Responsible for Chlorophyll Biosynthesis in Brassica napus L
Source: Biomolecules. 2022 Mar 4;12(3):402. doi: 10.3390/biom12030402 (PMC8945836; doi:10.3390/biom12030402)
Supplement: Supplementary file 1 [file biomolecules-12-00402-s001.zip › Supplementary Table S4.xlsx]

## Sheet: TableS4
Supplementary Table S4: Seventy-six recombinants and their genotypes detected by marker M1 and M9 in 1,524 chlorophyll-deficient individuals of (Holly × yl1) F2 population.
Marker	M1	M2	M3	M4	M5	M6	M7	M8	M9
Position	1499657	2086894	2340422	2416275	2449947	2630801	2754659	2784279	5194567
Recombinants	55	15	6	4	2	0	9	17	21
Sample	Genotype
1-1	H	B	N	B	B	B	B	B	B
1-3	H	H	H	H	B	B	B	B	B
1-4	B	B	B	B	B	B	B	H	H
1-6	H	H	B	B	B	B	B	B	B
1-12	H	B	B	B	B	B	B	B	B
1-24	B	B	B	B	B	B	H	H	H
1-28	H	B	B	B	B	B	B	B	B
1-40	H	B	B	B	B	B	B	B	B
1-60	H	B	B	B	B	B	B	B	B
1-62	H	H	B	B	B	B	B	B	B
1-74	H	B	B	B	B	B	B	B	B
1-75	H	B	B	B	B	B	B	B	B
1-76	H	H	H	B	B	B	B	B	B
1-83	H	B	B	B	B	B	B	B	B
1-91	H	H	B	B	B	B	B	B	B
2-1	B	B	B	B	B	B	B	H	H
2-9	H	B	B	B	B	B	B	B	B
2-10	B	B	B	B	B	B	H	H	H
2-14	B	B	B	B	B	B	H	H	H
2-19	H	B	B	B	B	B	B	B	B
2-66	H	B	B	B	B	B	B	B	B
2-68	H	H	B	B	B	B	B	B	B
3-14	H	H	B	B	B	B	B	B	B
3-17	H	B	B	B	B	B	B	B	B
3-18	H	H	B	B	B	B	B	B	B
3-23	B	B	B	B	B	B	H	H	H
3-26	H	B	B	B	B	B	B	B	B
3-42	H	H	H	H	H	B	B	B	B
3-55	H	B	B	B	B	B	B	B	B
3-56	B	B	B	B	B	B	H	H	H
3-70	H	B	B	B	B	B	B	B	B
3-89	B	B	B	B	B	B	B	H	H
4-6	H	B	B	B	B	B	B	B	B
4-18	B	B	B	B	B	B	B	H	H
4-23	H	B	B	B	B	B	B	B	B
4-42	H	B	B	B	B	B	B	B	B
4-55	B	B	B	B	B	B	H	H	H
4-60	H	B	B	B	B	B	B	B	B
4-62	H	B	B	B	B	B	B	B	B
4-68	H	B	B	B	B	B	B	B	B
4-81	H	H	H	B	B	B	B	B	B
5-1	B	B	B	B	B	B	B	H	H
5-3	H	B	B	B	B	B	B	B	B
5-4	H	B	B	B	B	B	B	B	B
5-22	H	B	B	B	B	B	B	B	B
5-26	H	B	B	B	B	B	B	B	B
5-34	H	B	B	B	B	B	B	B	B
5-44	H	B	B	B	B	B	B	B	B
5-52	H	H	B	N	B	B	B	B	B
5-53	H	B	B	B	B	B	B	B	B
5-57	B	N	B	N	B	B	N	H	H
5-62	H	N	B	B	B	B	B	B	B
5-71	H	H	H	H	H	B	B	B	B
5-81	H	N	B	B	B	B	B	B	B
5-85	H	B	B	B	B	B	B	B	B
6-19	B	B	B	B	B	B	B	B	H
6-21	B	B	B	B	B	B	H	H	H
6-33	H	B	B	B	B	B	B	B	B
6-42	B	B	B	B	B	B	B	B	H
6-60	B	B	B	B	B	B	B	H	H
6-66	B	B	B	B	B	B	B	B	H
6-72	H	B	B	B	B	B	B	B	B
6-82	H	B	B	B	B	B	B	B	B
6-87	H	H	B	B	B	B	B	B	B
7-2	H	B	B	B	B	B	B	B	B
7-4	B	B	B	B	B	B	H	H	H
7-25	H	B	B	B	B	B	B	B	B
7-30	H	H	H	H	B	B	B	B	B
7-70	B	B	B	B	B	B	B	B	H
8-6	B	B	B	B	B	B	B	H	H
8-17	H	B	B	B	B	B	B	B	B
8-26	H	B	B	B	B	B	B	B	B
8-49	B	B	B	B	B	B	H	H	H
8-65	H	H	B	B	B	B	B	B	B
9-6	H	B	B	B	B	B	B	B	B
9-8	H	B	B	B	B	B	B	B	B
Note: A genotype of wild-type plants, B genotype of chlorophyll-deficient plants, H genotype of middle plants, N are the plants unsuccessfully genotyping.
