# Supplementary material for: Fine Mapping and Characterization of a Major Gene Responsible for Chlorophyll Biosynthesis in Brassica napus L
Source: Biomolecules. 2022 Mar 4;12(3):402. doi: 10.3390/biom12030402 (PMC8945836; doi:10.3390/biom12030402)
Supplement: Supplementary file 1 [file biomolecules-12-00402-s001.zip › Supplementary Table S5.xlsx]

## Sheet: Table S5
Supplementary Table S5: Summary of transcriptome data of leaves from wild-type NY18 and mutant yl1.
Sample	Raw reads	Clean reads	Aligned concordantly 1 time	Overall alignment rate(%)	Q20(%)	Q30(%)	GC (%)
G-bulk1	23574228	22820339	18925270 (82.93%)	92.62	99.04;98.86	96.35;95.63	47.97;47.99
G-bulk2	21345040	20077691	16466488 (82.01%)	91.08	98.58;98.36	95.15;94.30	47.30;47.26
G-bulk3	23860591	22563988	18510843 (82.04%)	91.11	98.59;98.29	95.15;94.14	47.53;47.55
Y-bulk1	22771442	21555713	17735928 (82.28%)	91.46	98.61;98.37	95.22;94.37	47.59;47.61
Y-bulk2	20525504	19417200	16358666 (84.25%)	93.4	98.63;98.39	95.27;94.41	47.61;47.62
Y-bulk3	21099266	20309965	16992374 (83.67%)	92.98	99.08;98.48	96.45;94.44	47.58;47.58
