# Supplementary material for: Fine Mapping and Characterization of a Major Gene Responsible for Chlorophyll Biosynthesis in Brassica napus L
Source: Biomolecules. 2022 Mar 4;12(3):402. doi: 10.3390/biom12030402 (PMC8945836; doi:10.3390/biom12030402)
Supplement: Supplementary file 1 [file biomolecules-12-00402-s001.zip › Supplementary Table S6.xlsx]

## Sheet: Table S6
Supplementary Table S6: The expression level of all genes in the chlorophyll synthesis pathway.
	gene	ID	chromosome	start	end	drection	baseMean	log2FoldChange	lfcSE	stat	pvalue	padj	EM11_count	NY18-1-FPKM	EM12_count	NY18-2-FPKM	EM13_count	NY18-3-FPKM	EM51_count	yl1-1-FPKM	EM52_count	yl1-2-FPKM	EM53_count	yl1-3-FPKM	GO	KO	pep_len	coverage	at	at-pep-len	at-coverage	identity	type	short-name short-description
Glutamyl-tRNA reductase	HEMA1	BnaC09g15440D	chrC09	12194451	12196835	+	953.163	0.168255	0.181961	0.924678	0.355133	0.791696	1095	30.94	626	20.432	1071	30.971	1092	32.891	860	28.096	1016	31.958	GO:0050661;GO:0006782;GO:0008883;	K02492	527	100	AT1G58290	543	100	88.4	protein_coding	HEMA1	Glutamyl-tRNA reductase family protein	Encodes a protein with glutamyl-tRNA reductase (GluTR) activity, catalyzing the NADPH-dependent reduction of Glu-tRNA(Glu) to glutamate 1-semialdehyde (GSA) with the release of free tRNA(Glu). It is involved in the early steps of chlorophyll biosynthesis.
		BnaC01g28060D	chrC01	25614230	25616511	-	1300.87	0.149966	0.179303	0.836385	0.402938	0.821082	1528	40.088	907	27.487	1405	37.725	1456	40.719	1082	32.822	1484	43.341	GO:0050661;GO:0006782;GO:0008883;	K02492	530	100	AT1G58290	543	100	88.58	protein_coding	HEMA1	Glutamyl-tRNA reductase family protein	Encodes a protein with glutamyl-tRNA reductase (GluTR) activity, catalyzing the NADPH-dependent reduction of Glu-tRNA(Glu) to glutamate 1-semialdehyde (GSA) with the release of free tRNA(Glu). It is involved in the early steps of chlorophyll biosynthesis.
	HEMA2	BnaCnng70590D	chrCnn_random	70700477	70702381	+	63.4159	0.58001	0.249863	2.32131	0.0202701	0.224112	70	2.528	28	1.168	44	1.626	99	3.811	65	2.714	75	3.015	GO:0050661;GO:0006782;GO:0008883;	K02492	387	100	AT1G09940	530	73.77	73.15	protein_coding	HEMA2	Glutamyl-tRNA reductase family protein	Encodes glutamyl-tRNA reductase. Involved in heme biosynthesis in non-photosynthetic tissues and induced by oxidative stress in photosynthetic tissues to supply heme for defensive hemoproteins
		BnaA01g20360D	chrA01	12194710	12196847	-	186.65	0.289604	0.186133	1.5559	0.119732	0.532995	186	5.428	138	4.652	193	5.765	219	6.813	219	7.39	169	5.491	GO:0050661;GO:0006782;GO:0008883;	K02492	516	100	AT1G09940	530	99.81	72.97	protein_coding	HEMA2	Glutamyl-tRNA reductase family protein	Encodes glutamyl-tRNA reductase. Involved in heme biosynthesis in non-photosynthetic tissues and induced by oxidative stress in photosynthetic tissues to supply heme for defensive hemoproteins
Glutamate-1-semialdehyde 2,1-aminomutase	GSA1	BnaC03g74650D	chrC03_random	2661273	2663380	-	1974.03	0.361497	0.14544	2.48553	0.0129357	0.174749	1961	63.344	1390	51.864	2001	66.151	2215	76.269	2079	77.647	2232	80.259	GO:0033014;GO:0008483;GO:0009941;GO:0048046;GO:0030170;GO:0009570;GO:0042286;	K01845	473	100	AT5G63570	474	100	97.05	protein_coding	GSA1	glutamate-1-semialdehyde-2,1-aminomutase	Encodes a protein with homology to glutamate-1-semialdehyde 2,1-aminomutase catalyzing the conversion of glutamate-1-semialdehyde (GSA) into 5-amino levulinate. The expression of this gene was demonstrated to be light-induced.
		BnaA06g22720D	chrA06	15936545	15938715	+	3365.48	0.337159	0.168964	1.99545	0.0459939	0.343243	3742	116.105	2166	77.629	3274	103.964	3730	123.368	3405	122.152	3947	136.327	GO:0033014;GO:0008483;GO:0030170;GO:0042286;	K01845	473	100	AT5G63570	474	100	96.62	protein_coding	GSA1	glutamate-1-semialdehyde-2,1-aminomutase	Encodes a protein with homology to glutamate-1-semialdehyde 2,1-aminomutase catalyzing the conversion of glutamate-1-semialdehyde (GSA) into 5-amino levulinate. The expression of this gene was demonstrated to be light-induced.
5-Aminolevulinate dehydratase	ALAD1	BnaC06g27900D	chrC06	29248216	29249641	-	25.9669	0.70569	0.267696	2.63616	0.0083851	0.135685	12	0.753	10	0.725	21	1.349	65	4.349	24	1.742	24	1.677	GO:0004655;GO:0006779;GO:0009570;GO:0046872;	K01698	203	94.09	AT1G69740	430	44.42	91.1	protein_coding	HEMB1	Aldolase superfamily protein	Encodes a putative 5-aminolevulinate dehydratase involved in chlorophyll biosynthesis.
		BnaC06g27910D	chrC06	29249701	29252230	-	579.565	0.357415	0.183852	1.94404	0.0518911	0.365309	549	19.383	355	14.478	656	23.704	647	24.35	655	26.738	625	24.564	GO:0015995;GO:0005829;GO:0004655;GO:0008270;GO:0006779;GO:0009507;GO:0006782;GO:0009570;GO:0046872;GO:0006783;	K01698	426	100	AT1G69740	430	100	92.79	protein_coding	HEMB1	Aldolase superfamily protein	Encodes a putative 5-aminolevulinate dehydratase involved in chlorophyll biosynthesis.
		BnaA07g28250D	chrA07	20411257	20414014	+	742.779	-0.0358371	0.189536	-0.189078	0.850031	0.97529	922	31.365	510	20.041	935	32.553	723	26.218	644	25.331	765	28.97	GO:0015995;GO:0005829;GO:0004655;GO:0008270;GO:0006779;GO:0009507;GO:0006782;GO:0009570;GO:0046872;GO:0006783;	K01698	426	100	AT1G69740	430	100	92.79	protein_coding	HEMB1	Aldolase superfamily protein	Encodes a putative 5-aminolevulinate dehydratase involved in chlorophyll biosynthesis.
	ALAD2	BnaA10g08780D	chrA10	7676232	7679265	-	1.21103	0.17713	0.125406	1.41246	0.157815	NA	0	0	0	0	0	0	2	0.096	4	0.208	1	0.05	GO:0033014;GO:0015995;GO:0005829;GO:0004655;GO:0008270;GO:0009507;GO:0046872;GO:0006782;GO:0006783;	K01698	406	99.01	AT1G44318	406	99.01	85.57	protein_coding	hemb2	Aldolase superfamily protein
		BnaC06g00620D	chrC06	1049228	1051623	+	0.813541	-0.0921543	0.0933403	-0.987294	0.323498	NA	1	0.046	4	0.211	0	0	0	0	0	0	0	0	GO:0033014;GO:0015995;GO:0005829;GO:0004655;GO:0008270;GO:0009507;GO:0046872;GO:0006782;GO:0006783;	K01698	400	100	AT1G44318	406	98.52	86.5	protein_coding	hemb2	Aldolase superfamily protein
Porphobilinogen deaminase	HEMC	BnaC09g47630D	chrC09	46847238	46849410	+	1451.92	0.526128	0.163232	3.22319	0.00126771	0.0420129	1406	56.12	875	40.342	1361	55.597	1753	74.587	1597	73.702	1728	76.78	GO:0033014;GO:0004418;GO:0018160;	K01749	382	100	AT5G08280	382	100	91.88	protein_coding	HEMC	hydroxymethylbilane synthase	Encodes a protein with porphobilinogen deaminase activity. This protein is targeted to the chloroplast. Mutants spontaneously develop chlorotic leaf lesions in the absence of pathogen attack, resembling the phenotype of lesion-mimic mutants.
		BnaC02g01240D	chrC02	511523	513695	+	1047.15	0.463038	0.161268	2.87122	0.00408886	0.0892515	1008	39.266	666	29.967	1031	41.103	1282	53.234	1089	49.048	1221	52.947	GO:0033014;GO:0004418;GO:0018160;	K01749	380	100	AT5G08280	382	100	89.82	protein_coding	HEMC	hydroxymethylbilane synthase	Encodes a protein with porphobilinogen deaminase activity. This protein is targeted to the chloroplast. Mutants spontaneously develop chlorotic leaf lesions in the absence of pathogen attack, resembling the phenotype of lesion-mimic mutants.
		BnaAnng06210D	chrAnn_random	6190088	6192353	+	387.67	0.481894	0.17972	2.68136	0.00733236	0.125754	361	13.954	231	10.314	394	15.586	460	18.954	433	19.352	450	19.363	GO:0033014;GO:0004418;GO:0018160;	K01749	380	100	AT5G08280	382	100	89.82	protein_coding	HEMC	hydroxymethylbilane synthase	Encodes a protein with porphobilinogen deaminase activity. This protein is targeted to the chloroplast. Mutants spontaneously develop chlorotic leaf lesions in the absence of pathogen attack, resembling the phenotype of lesion-mimic mutants.
		BnaA10g23080D	chrA10	15347480	15349445	+	1394.68	0.382201	0.169572	2.25392	0.0242011	0.246603	1415	55.043	890	39.99	1423	56.651	1555	64.479	1400	62.967	1708	73.961	GO:0033014;GO:0004418;GO:0018160;	K01749	382	100	AT5G08280	382	100	92.15	protein_coding	HEMC	hydroxymethylbilane synthase	Encodes a protein with porphobilinogen deaminase activity. This protein is targeted to the chloroplast. Mutants spontaneously develop chlorotic leaf lesions in the absence of pathogen attack, resembling the phenotype of lesion-mimic mutants.
		BnaA03g02420D	chrA03	1109289	1111848	-	627.481	0.313039	0.143751	2.17765	0.0294322	0.2741	637	23.611	479	20.508	620	23.519	717	28.329	621	26.614	705	29.089	GO:0033014;GO:0004418;GO:0018160;	K01749	379	100	AT5G08280	382	100	88.54	protein_coding	HEMC	hydroxymethylbilane synthase	Encodes a protein with porphobilinogen deaminase activity. This protein is targeted to the chloroplast. Mutants spontaneously develop chlorotic leaf lesions in the absence of pathogen attack, resembling the phenotype of lesion-mimic mutants.
		BnaC03g03440D	chrC03	1687589	1690133	-	738.272	0.222586	0.162429	1.37036	0.170576	0.615164	838	30.833	540	22.95	739	27.827	780	30.592	711	30.247	843	34.527	GO:0033014;GO:0004418;GO:0018160;	K01749	378	100	AT5G08280	382	100	88.77	protein_coding	HEMC	hydroxymethylbilane synthase	Encodes a protein with porphobilinogen deaminase activity. This protein is targeted to the chloroplast. Mutants spontaneously develop chlorotic leaf lesions in the absence of pathogen attack, resembling the phenotype of lesion-mimic mutants.
Uroporphyrinogen-III synthase	UROS	BnaA09g40440D	chrA09	28460952	28463324	+	392.401	0.297094	0.144557	2.0552	0.0398599	0.319859	370	17.587	319	17.515	403	19.604	457	23.155	418	22.972	396	20.953	GO:0033014;GO:0009507;GO:0006780;GO:0004852;	K01719	294	84.69	AT2G26540	321	77.57	81.12	protein_coding	HEMD	uroporphyrinogen-III synthase family protein	Encodes a uroporphyrinogen-III synthase involved in tetrapyrrole biosynthesis. The protein localizes to the chloroplast. Member of the plant-specific DUF724 protein family. Arabidopsis has 10 DUF724 proteins. Loss of function mutant has a WT phenotype
		BnaC08g32880D	chrC08	31636583	31639067	+	448.292	0.107625	0.132687	0.81112	0.417297	0.82985	472	21.489	419	22.035	456	21.247	468	22.713	421	22.161	469	23.769	GO:0033014;GO:0009507;GO:0006780;GO:0004852;	K01719	291	85.57	AT2G26540	321	77.57	80.72	protein_coding	HEMD	uroporphyrinogen-III synthase family protein	Encodes a uroporphyrinogen-III synthase involved in tetrapyrrole biosynthesis. The protein localizes to the chloroplast. Member of the plant-specific DUF724 protein family. Arabidopsis has 10 DUF724 proteins. Loss of function mutant has a WT phenotype
Uroporphyrinogen III decarboxylase	UROD2	BnaC05g38600D	chrC05	37279805	37281947	-	766.514	0.371745	0.191933	1.93685	0.0527642	0.368483	832	25.713	442	15.779	771	24.386	928	30.572	719	25.692	926	31.858	GO:0006782;GO:0046686;GO:0009570;GO:0004853;	K01599	420	98.81	AT3G14930	418	99.28	89.88	protein_coding	HEME1	Uroporphyrinogen decarboxylase
		BnaA06g36260D	chrA06	23768089	23769495	+	0	NA	NA	NA	NA	NA	0	0	0	0	0	0	0	0	0	0	0	0	GO:0006779;GO:0006782;GO:0046686;GO:0009570;GO:0004853;	K01599	278	109.71	AT3G14930	418	72.96	53.08	protein_coding	HEME1	Uroporphyrinogen decarboxylase
		BnaAnng32890D	chrAnn_random	37556377	37556927	-	0	NA	NA	NA	NA	NA	0	0	0	0	0	0	0	0	0	0	0	0	GO:0015995;GO:0005829;GO:0006779;GO:0009507;GO:0006782;GO:0046686;GO:0009570;GO:0006783;GO:0004853;	K01599	127	100	AT3G14930	418	31.82	58.65	protein_coding	HEME1	Uroporphyrinogen decarboxylase
		BnaAnng32900D	chrAnn_random	37557045	37557299	-	0	NA	NA	NA	NA	NA	0	0	0	0	0	0	0	0	0	0	0	0	GO:0006779;GO:0006782;GO:0004853;	K01599	84	91.67	AT3G14930	418	18.42	75.32	protein_coding	HEME1	Uroporphyrinogen decarboxylase
		BnaC02g34130D	chrC02	36486554	36487129	+	0	NA	NA	NA	NA	NA	0	0	0	0	0	0	0	0	0	0	0	0	GO:0015995;GO:0005829;GO:0006779;GO:0009507;GO:0006782;GO:0046686;GO:0009570;GO:0006783;GO:0004853;	K01599	191	94.24	AT3G14930	418	43.06	60	protein_coding	HEME1	Uroporphyrinogen decarboxylase
		BnaC02g34130D	chrC02	36486554	36487129	+	0	NA	NA	NA	NA	NA	0	0	0	0	0	0	0	0	0	0	0	0	GO:0015995;GO:0005829;GO:0006779;GO:0009507;GO:0006782;GO:0046686;GO:0009570;GO:0006783;GO:0004853;	K01599	191	94.24	AT3G14930	418	43.06	60	protein_coding	HEME1	Uroporphyrinogen decarboxylase
		BnaC03g54470D	chrC03	42254567	42254821	-	0	NA	NA	NA	NA	NA	0	0	0	0	0	0	0	0	0	0	0	0	GO:0015995;GO:0005829;GO:0006779;GO:0009507;GO:0006782;GO:0046686;GO:0009570;GO:0006783;GO:0004853;	K01599	84	92.86	AT3G14930	418	18.66	73.08	protein_coding	HEME1	Uroporphyrinogen decarboxylase
		BnaC07g31200D	chrC07	35414550	35416229	-	0	NA	NA	NA	NA	NA	0	0	0	0	0	0	0	0	0	0	0	0	GO:0015995;GO:0005829;GO:0006779;GO:0009507;GO:0006782;GO:0046686;GO:0009570;GO:0006783;GO:0004853;	K01599	324	71.3	AT3G14930	418	55.26	40.69	protein_coding	HEME1	Uroporphyrinogen decarboxylase
		BnaC08g20890D	chrC08	23500057	23501017	+	0	NA	NA	NA	NA	NA	0	0	0	0	0	0	0	0	0	0	0	0	GO:0015995;GO:0005829;GO:0006779;GO:0009507;GO:0006782;GO:0046686;GO:0009570;GO:0006783;GO:0004853;	K01599	177	67.23	AT3G14930	418	28.46	67.56	protein_coding	HEME1	Uroporphyrinogen decarboxylase
	UROD1	BnaC04g47210D	chrC04	46301320	46303376	+	1096.45	0.21573	0.172589	1.24996	0.211313	0.666443	1280	47.572	734	31.511	1137	43.248	1197	47.423	1088	46.753	1179	48.778	GO:0015995;GO:0005829;GO:0009941;GO:0009735;GO:0009507;GO:0009570;GO:0006782;GO:0006783;GO:0004853;	K01599	391	100	AT2G40490	394	100	93.18	protein_coding	HEME2	Uroporphyrinogen decarboxylase
		BnaC04g01370D	chrC04	1051079	1052229	+	18.4115	0.155939	0.267754	0.582398	0.560299	0.893649	16	1.359	22	2.159	13	1.13	12	1.087	25	2.455	22	2.08	GO:0006779;GO:0006782;GO:0004853;	K01599	215	100	AT2G40490	394	66.75	76.05	protein_coding	HEME2	Uroporphyrinogen decarboxylase
		BnaA05g01720D	chrA05	984996	986020	+	0	NA	NA	NA	NA	NA	0	0	0	0	0	0	0	0	0	0	0	0	GO:0009941;GO:0009735;GO:0009570;GO:0006782;GO:0004853;	K01599	263	100	AT2G40490	394	66.75	90.49	protein_coding	HEME2	Uroporphyrinogen decarboxylase
Coproporphyrinogen III oxidase	HEMF1	BnaA10g01960D	chrA10	972215	974171	-	1479.97	0.376248	0.150699	2.49669	0.0125358	0.172141	1518	60.372	1031	47.363	1434	58.367	1742	73.851	1473	67.734	1711	75.75	GO:0015995;GO:0042803;GO:0048046;GO:0009507;GO:0009735;GO:0006779;GO:0006782;GO:0009570;GO:0004109;	K00228	389	100	AT1G03475	386	100	92.33	protein_coding	LIN2	Coproporphyrinogen III oxidase	Encodes coproporphyrinogen III oxidase, a key enzyme in the biosynthetic pathway of chlorophyll and heme, a tetrapyrrole pathway. Mutants express cytological and molecular markers associated with the defense responses, usually activated by pathogen infection.
		BnaA09g50920D	chrA09	33580700	33582808	+	920.119	0.320327	0.144576	2.21563	0.0267168	0.260177	974	35.933	719	30.639	844	31.866	1022	40.191	889	37.92	1091	44.805	GO:0015995;GO:0042803;GO:0048046;GO:0009507;GO:0009735;GO:0006779;GO:0006782;GO:0009570;GO:0004109;	K00228	386	100	AT1G03475	386	100	91.77	protein_coding	LIN2	Coproporphyrinogen III oxidase	Encodes coproporphyrinogen III oxidase, a key enzyme in the biosynthetic pathway of chlorophyll and heme, a tetrapyrrole pathway. Mutants express cytological and molecular markers associated with the defense responses, usually activated by pathogen infection.
		BnaCnng43160D	chrCnn_random	42302510	42304501	-	1518.36	0.290879	0.156617	1.85727	0.0632732	0.403076	1680	65.167	1095	49.063	1459	57.92	1731	71.575	1433	64.269	1753	75.695	GO:0015995;GO:0042803;GO:0048046;GO:0009507;GO:0009735;GO:0006779;GO:0006782;GO:0009570;GO:0004109;	K00228	393	100	AT1G03475	386	100	90.89	protein_coding	LIN2	Coproporphyrinogen III oxidase	Encodes coproporphyrinogen III oxidase, a key enzyme in the biosynthetic pathway of chlorophyll and heme, a tetrapyrrole pathway. Mutants express cytological and molecular markers associated with the defense responses, usually activated by pathogen infection.
		BnaC08g45590D	chrC08	38168019	38170116	+	18.6856	0.302047	0.267514	1.12909	0.25886	0.715728	16	0.657	11	0.522	20	0.84	20	0.875	26	1.234	19	0.868	GO:0015995;GO:0042803;GO:0048046;GO:0009507;GO:0009735;GO:0006779;GO:0006782;GO:0009570;GO:0004109;	K00228	388	100	AT1G03475	386	100	86.45	protein_coding	LIN2	Coproporphyrinogen III oxidase	Encodes coproporphyrinogen III oxidase, a key enzyme in the biosynthetic pathway of chlorophyll and heme, a tetrapyrrole pathway. Mutants express cytological and molecular markers associated with the defense responses, usually activated by pathogen infection.
		BnaC08g45680D	chrC08	38196365	38200063	+	11.1177	0.211985	0.217779	0.973397	0.330356	0.775557	4	0.386	0	0	19	1.878	5	0.515	16	1.786	22	2.365	GO:0006779;GO:0004109;	K00228	189	85.19	AT1G03475	386	41.71	98.14	protein_coding	LIN2	Coproporphyrinogen III oxidase	Encodes coproporphyrinogen III oxidase, a key enzyme in the biosynthetic pathway of chlorophyll and heme, a tetrapyrrole pathway. Mutants express cytological and molecular markers associated with the defense responses, usually activated by pathogen infection.
Protoporphyrinogen IX oxidase	HEMY1	BnaC05g01120D	chrC05	596348	599192	+	2476.49	0.349021	0.140797	2.47889	0.0131791	0.176745	2576	78.772	1800	63.58	2379	74.452	2914	94.987	2495	88.214	2749	93.577	GO:0015995;GO:0009534;GO:0009941;GO:0006779;GO:0009507;GO:0004729;GO:0006782;	K00231	537	100	AT4G01690	537	100	86.83	protein_coding	PPOX	Flavin containing amine oxidoreductase family	Encodes protoporphyrinogen oxidase (PPOX).
		BnaA10g01010D	chrA10	532741	535754	+	2375.19	0.111403	0.145542	0.76543	0.444015	0.843502	2738	73.804	1853	57.695	2545	70.208	2523	72.495	2254	70.248	2434	73.035	GO:0015995;GO:0009534;GO:0009941;GO:0006779;GO:0009507;GO:0004729;GO:0006782;	K00231	536	100	AT4G01690	537	100	86.8	protein_coding	PPOX	Flavin containing amine oxidoreductase family	Encodes protoporphyrinogen oxidase (PPOX).
		BnaA09g51390D	chrA09	33768804	33769130	-	2.11814	-0.0572146	0.161244	-0.354833	0.722715	NA	6	1.242	1	0.239	1	0.212	2	0.441	0	0	3	0.691	GO:0009534;GO:0009941;GO:0004729;GO:0006782;	K00231	64	100	AT4G01690	537	15.83	42.35	protein_coding	PPOX	Flavin containing amine oxidoreductase family	Encodes protoporphyrinogen oxidase (PPOX).
	HEMY2	BnaA10g19460D	chrA10	13821454	13825430	+	418.926	0.394394	0.145153	2.71709	0.00658596	0.117692	394	12.028	345	12.166	379	11.841	523	17.02	398	14.048	482	16.38	GO:0004729;GO:0006782;	K00231	508	100	AT5G14220	508	100	89.41	protein_coding	HEMG2	Flavin containing amine oxidoreductase family	Encodes PPO2, a putative protoporphyrinogen oxidase based on sequence homology. Also known as MEE61 (maternal effect embryo arrest 61). mee61 mutant shows arrested endosperm development.
		BnaC09g54390D	chrC09_random	4247302	4251350	-	194.532	0.265207	0.166335	1.59442	0.110843	0.517076	181	5.529	181	6.386	184	5.752	234	7.619	179	6.322	213	7.243	GO:0004729;GO:0006782;	K00231	508	100	AT5G14220	508	100	88.63	protein_coding	HEMG2	Flavin containing amine oxidoreductase family	Encodes PPO2, a putative protoporphyrinogen oxidase based on sequence homology. Also known as MEE61 (maternal effect embryo arrest 61). mee61 mutant shows arrested endosperm development.
Magnesium chelatase H subunit	CHLH	BnaA03g04440D	chrA03	2074644	2080271	-	4518.63	0.0220582	0.162837	0.135462	0.892247	0.982053	5817	72.309	3748	53.816	4483	57.032	4934	65.379	3620	52.028	4749	65.715	GO:0005739;GO:0015995;GO:0009507;GO:0016851;	K03403	1382	100	AT5G13630	1381	100	94.22	protein_coding	GUN5	magnesium-chelatase subunit chlH, chloroplast, putative / Mg-protoporphyrin IX chelatase, putative (CHLH)	Encodes magnesium chelatase involved in plastid-to-nucleus signal transduction.
		BnaC03g05980D	chrC03	2898021	2903502	-	3742.26	0.0577066	0.170948	0.337568	0.735689	0.949542	4682	58.57	2813	40.648	3983	50.993	4308	57.447	3045	44.043	3827	53.294	GO:0005739;GO:0015995;GO:0009507;GO:0016851;	K03403	1384	99.86	AT5G13630	1381	100	94.14	protein_coding	GUN5	magnesium-chelatase subunit chlH, chloroplast, putative / Mg-protoporphyrin IX chelatase, putative (CHLH)	Encodes magnesium chelatase involved in plastid-to-nucleus signal transduction.
Magnesium chelatase I subunit	CHLI1	BnaC07g35320D	chrC07	37765685	37767471	-	1473.21	0.38774	0.145513	2.66463	0.00770723	0.12933	1479	52.589	1038	42.633	1432	52.111	1721	65.231	1501	61.709	1694	67.052	GO:0015979;GO:0015995;GO:0005524;GO:0005618;GO:0009507;GO:0016851;GO:0009735;GO:0009570;GO:0016887;	K03405	427	100	AT4G18480	424	100	92.51	protein_coding	CHLI1	P-loop containing nucleoside triphosphate hydrolases superfamily protein	Encodes the CHLI subunit of magnesium chelatase which is required for chlorophyll biosynthesis. All four cysteine residues of the protein form two disulfide bonds (Cys102-Cys193 and Cys354-Cys396) under oxidized conditions but are fully reduced by reduction. It was suggested that the redox state of CHLI is regulated in vivo by the change of the redox environment in the chloroplasts probably via t…
		BnaC01g10870D	chrC01	6729119	6730677	-	2257.52	0.434161	0.168121	2.58242	0.00981088	0.148537	2300	92.678	1395	64.929	2203	90.849	2857	122.717	2263	105.432	2572	115.369	GO:0015979;GO:0015995;GO:0005524;GO:0005618;GO:0016851;GO:0009735;GO:0009507;GO:0010007;GO:0009570;GO:0016887;	K03405	423	100	AT4G18480	424	100	95.05	protein_coding	CHLI1	P-loop containing nucleoside triphosphate hydrolases superfamily protein	Encodes the CHLI subunit of magnesium chelatase which is required for chlorophyll biosynthesis. All four cysteine residues of the protein form two disulfide bonds (Cys102-Cys193 and Cys354-Cys396) under oxidized conditions but are fully reduced by reduction. It was suggested that the redox state of CHLI is regulated in vivo by the change of the redox environment in the chloroplasts probably via t…
		BnaA01g09270D	chrA01	4521817	4523415	-	1823.36	0.385328	0.167859	2.29555	0.0217017	0.232551	1729	68.467	1166	53.334	1974	80	2210	93.287	1817	83.191	2083	91.821	GO:0015979;GO:0015995;GO:0005524;GO:0005618;GO:0016851;GO:0009735;GO:0009507;GO:0010007;GO:0009570;GO:0016887;	K03405	423	100	AT4G18480	424	100	94.1	protein_coding	CHLI1	P-loop containing nucleoside triphosphate hydrolases superfamily protein	Encodes the CHLI subunit of magnesium chelatase which is required for chlorophyll biosynthesis. All four cysteine residues of the protein form two disulfide bonds (Cys102-Cys193 and Cys354-Cys396) under oxidized conditions but are fully reduced by reduction. It was suggested that the redox state of CHLI is regulated in vivo by the change of the redox environment in the chloroplasts probably via t…
		BnaA03g58320D	chrA03_random	1635525	1637215	-	611.085	0.270624	0.174067	1.55471	0.120016	0.53362	709	25.424	418	17.314	587	21.542	721	27.56	581	24.088	670	26.745	GO:0015979;GO:0015995;GO:0005524;GO:0005618;GO:0009507;GO:0016851;GO:0009735;GO:0009570;GO:0016887;	K03405	423	100	AT4G18480	424	100	91.98	protein_coding	CHLI1	P-loop containing nucleoside triphosphate hydrolases superfamily protein	Encodes the CHLI subunit of magnesium chelatase which is required for chlorophyll biosynthesis. All four cysteine residues of the protein form two disulfide bonds (Cys102-Cys193 and Cys354-Cys396) under oxidized conditions but are fully reduced by reduction. It was suggested that the redox state of CHLI is regulated in vivo by the change of the redox environment in the chloroplasts probably via t…
	CHLI2	BnaA02g24150D	chrA02	17495302	17496818	+	1626.19	0.525383	0.140242	3.74627	0.000179486	0.0104289	1559	79.825	1135	67.128	1413	74.044	2033	110.962	1658	98.155	1972	112.4	GO:0015979;GO:0015995;GO:0005524;GO:0016851;GO:0009735;GO:0009570;GO:0016887;	K03405	338	102.37	AT5G45930	418	82.78	85.55	protein_coding	CHLI2	magnesium chelatase i2	encodes a second Chl I gene (CHLI2), a subunit of magnesium chelatase which is required for chlorophyll biosynthesis. Has ATPase activity, regulated by TRX-f. Involved in the assembly of the Mg chelatase complex.
		BnaC02g31930D	chrC02	34358667	34360219	+	1103.24	0.38358	0.136481	2.8105	0.00494644	0.0996368	1075	53.841	834	48.249	1057	54.179	1304	69.619	1086	62.888	1283	71.532	GO:0015979;GO:0015995;GO:0005524;GO:0016851;GO:0009735;GO:0009570;GO:0016887;	K03405	338	102.37	AT5G45930	418	82.78	84.38	protein_coding	CHLI2	magnesium chelatase i2	encodes a second Chl I gene (CHLI2), a subunit of magnesium chelatase which is required for chlorophyll biosynthesis. Has ATPase activity, regulated by TRX-f. Involved in the assembly of the Mg chelatase complex.
Magnesium chelatase D subunit	CHLD	BnaA06g04910D	chrA06	2842093	2846030	+	1518.49	0.265406	0.148959	1.78173	0.0747926	0.434685	1604	34.207	1139	28.058	1541	33.633	1765	40.124	1399	34.496	1709	40.572	GO:0015979;GO:0015995;GO:0009534;GO:0005524;GO:0016851;GO:0009507;GO:0009570;	K03404	756	100	AT1G08520	760	100	89.12	protein_coding	ALB1	ALBINA 1	Encodes the CHLD subunit of the Mg-chelatase enzyme involved in chlorophyll biosynthesis. Lines carrying recessive mutations of this locus are white and seedling lethal.
		BnaC05g06170D	chrC05	3040732	3046286	+	4050.83	0.153876	0.142722	1.07815	0.280965	0.735639	4543	67.785	3111	53.618	4316	65.907	4415	70.221	3994	68.903	4076	67.701	GO:0015979;GO:0015995;GO:0009534;GO:0005524;GO:0016851;GO:0009507;GO:0009570;	K03404	754	100	AT1G08520	760	100	89.49	protein_coding	ALB1	ALBINA 1	Encodes the CHLD subunit of the Mg-chelatase enzyme involved in chlorophyll biosynthesis. Lines carrying recessive mutations of this locus are white and seedling lethal.
Magnesium proto IX methyltransferase	CHLM	BnaC01g17000D	chrC01	11645205	11646551	+	1275.32	0.298041	0.16959	1.75742	0.0788468	0.445145	1447	63.212	836	42.185	1256	56.153	1456	67.801	1360	68.692	1330	64.677	GO:0046406;GO:0015995;	K03428	313	100	AT4G25080	312	100	91.05	protein_coding	CHLM	magnesium-protoporphyrin IX methyltransferase	Encodes a protein with methyltransferase activity responsible for the methylation of magnesium protoporphyrin IX. Mutants defective in this gene are affected in chlorophyll biosynthesis and show a reduction in the accumulation of a number of major thylakoid-associated proteins including components of PSI (LHCI), PSII (LHCII, D1, CP43) and the cytochrome b6f complex (Cytf). By contrast, no signifi…
		BnaA01g14420D	chrA01	7291078	7292339	+	2322	0.306073	0.175227	1.74672	0.0806854	0.450331	2596	119.875	1444	77.021	2375	112.239	2732	134.478	2391	127.656	2460	126.453	GO:0046406;GO:0015995;	K03428	313	100	AT4G25080	312	100	91.05	protein_coding	CHLM	magnesium-protoporphyrin IX methyltransferase	Encodes a protein with methyltransferase activity responsible for the methylation of magnesium protoporphyrin IX. Mutants defective in this gene are affected in chlorophyll biosynthesis and show a reduction in the accumulation of a number of major thylakoid-associated proteins including components of PSI (LHCI), PSII (LHCII, D1, CP43) and the cytochrome b6f complex (Cytf). By contrast, no signifi…
		BnaC07g39280D	chrC07	40238482	40240174	+	562.179	0.155791	0.16427	0.948382	0.342935	0.784727	676	29.648	456	23.101	524	23.52	652	30.482	493	25	595	29.05	GO:0046406;GO:0015995;	K03428	312	100	AT4G25080	312	100	91.35	protein_coding	CHLM	magnesium-protoporphyrin IX methyltransferase	Encodes a protein with methyltransferase activity responsible for the methylation of magnesium protoporphyrin IX. Mutants defective in this gene are affected in chlorophyll biosynthesis and show a reduction in the accumulation of a number of major thylakoid-associated proteins including components of PSI (LHCI), PSII (LHCII, D1, CP43) and the cytochrome b6f complex (Cytf). By contrast, no signifi…
		BnaA03g47110D	chrA03	24158255	24159781	+	279.298	0.108999	0.186713	0.583779	0.559369	0.89355	322	14.982	197	10.588	319	15.19	299	14.83	253	13.611	298	15.435	GO:0046406;GO:0015995;	K03428	312	100	AT4G25080	312	100	91.35	protein_coding	CHLM	magnesium-protoporphyrin IX methyltransferase	Encodes a protein with methyltransferase activity responsible for the methylation of magnesium protoporphyrin IX. Mutants defective in this gene are affected in chlorophyll biosynthesis and show a reduction in the accumulation of a number of major thylakoid-associated proteins including components of PSI (LHCI), PSII (LHCII, D1, CP43) and the cytochrome b6f complex (Cytf). By contrast, no signifi…
		BnaC07g39310D	chrC07	40249105	40249387	+	0	NA	NA	NA	NA	NA	0	0	0	0	0	0	0	0	0	0	0	0	GO:0031969;GO:0046406;GO:0015995;GO:0009535;GO:0009534;GO:0009941;GO:0009507;	K03428	67	94.03	AT4G25080	312	20.19	57.14	protein_coding	CHLM	magnesium-protoporphyrin IX methyltransferase	Encodes a protein with methyltransferase activity responsible for the methylation of magnesium protoporphyrin IX. Mutants defective in this gene are affected in chlorophyll biosynthesis and show a reduction in the accumulation of a number of major thylakoid-associated proteins including components of PSI (LHCI), PSII (LHCII, D1, CP43) and the cytochrome b6f complex (Cytf). By contrast, no signifi…
Mg-protoporphyrin IX monomethylester cyclase	CHL27	BnaCnng20460D	chrCnn_random	19188560	19195445	+	222.053	0.506801	0.16585	3.05578	0.00224473	0.0609393	214	8.09	172	7.511	174	6.732	256	10.316	241	10.534	275	11.573	GO:0015979;GO:0015995;GO:0048529;GO:0046872;	K04035	409	100	AT3G56940	409	100	94.13	protein_coding	CRD1	dicarboxylate diiron protein, putative (Crd1)	Encodes a putative ZIP protein with varying mRNA accumulation in leaves, stems and roots. Has a consensus carboxylate-bridged di-iron binding site.
		BnaA07g17040D	chrA07	14348439	14350906	+	2159.6	0.232994	0.175632	1.3266	0.18464	0.633824	2502	95.504	1396	61.551	2261	88.327	2554	103.921	2154	95.065	2170	92.207	GO:0015979;GO:0015995;GO:0048529;GO:0046872;	K04035	409	100	AT3G56940	409	100	93.89	protein_coding	CRD1	dicarboxylate diiron protein, putative (Crd1)	Encodes a putative ZIP protein with varying mRNA accumulation in leaves, stems and roots. Has a consensus carboxylate-bridged di-iron binding site.
		BnaC08g27800D	chrC08	28640319	28642545	+	1631.75	0.0355455	0.204993	0.173399	0.862338	0.977463	2012	76.535	949	41.698	2093	81.481	1782	72.258	1558	68.523	1490	63.094	GO:0015979;GO:0016021;GO:0015995;GO:0048529;GO:0019706;GO:0046872;	K04035	409	100	AT3G56940	409	100	92.91	protein_coding	CRD1	dicarboxylate diiron protein, putative (Crd1)	Encodes a putative ZIP protein with varying mRNA accumulation in leaves, stems and roots. Has a consensus carboxylate-bridged di-iron binding site.
		BnaA04g02830D	chrA04	1882473	1883020	+	0	NA	NA	NA	NA	NA	0	0	0	0	0	0	0	0	0	0	0	0	GO:0015979;GO:0015995;GO:0048529;GO:0046872;	K04035	118	86.44	AT3G56940	409	24.94	88.24	protein_coding	CRD1	dicarboxylate diiron protein, putative (Crd1)	Encodes a putative ZIP protein with varying mRNA accumulation in leaves, stems and roots. Has a consensus carboxylate-bridged di-iron binding site.
		BnaC04g24770D	chrC04	25683367	25683919	-	3.92649	-0.162726	0.189868	-0.857047	0.391419	NA	10	1.339	3	0.464	4	0.548	1	0.143	6	0.929	0	0	GO:0015979;GO:0015995;GO:0048529;GO:0046872;	K04035	136	96.32	AT3G56940	409	32.03	87.02	protein_coding	CRD1	dicarboxylate diiron protein, putative (Crd1)	Encodes a putative ZIP protein with varying mRNA accumulation in leaves, stems and roots. Has a consensus carboxylate-bridged di-iron binding site.
	LCAA	BnaA10g12030D	chrA10	9979609	9980829	-	761.716	0.406297	0.153163	2.65271	0.00798485	0.131821	776	41.269	523	32.128	723	39.351	892	50.567	801	49.253	867	51.327	GO:0009579;GO:0009507;	NA	210	100	AT5G58250	211	99.53	82.38	protein_coding	EMB3143
		BnaC09g33700D	chrC09	36925556	36926603	+	1689.97	0.332324	0.148255	2.24157	0.0249889	0.25077	1680	103.901	1194	85.297	1763	111.588	1980	130.533	1734	123.993	1828	125.85	GO:0009579;GO:0009507;	NA	210	100	AT5G58250	211	100	80.66	protein_coding	EMB3143
Protochlorophyllide oxidoreductase	PORA	BnaA10g07300D	chrA10	5744552	5746413	-	0.515012	0.0293827	0.0888654	0.330643	0.740914	NA	0	0	1	0.051	0	0	0	0	1	0.051	1	0.049	GO:0015979;GO:0015995;GO:0009534;GO:0009941;GO:0009507;GO:0009640;GO:0009647;GO:0016630;GO:0009723;	K00218	404	100	AT5G54190	405	100	90.64	protein_coding	PORA	protochlorophyllide oxidoreductase A	light-dependent NADPH:protochlorophyllide oxidoreductase A
		BnaC07g09270D	chrC07	14556469	14558302	+	0	NA	NA	NA	NA	NA	0	0	0	0	0	0	0	0	0	0	0	0	GO:0015979;GO:0015995;GO:0009534;GO:0009941;GO:0009507;GO:0009640;GO:0009647;GO:0016630;GO:0009723;	K00218	349	100	AT5G54190	405	100	76.54	protein_coding	PORA	protochlorophyllide oxidoreductase A	light-dependent NADPH:protochlorophyllide oxidoreductase A
		BnaC09g30590D	chrC09	33579253	33581086	-	0.158178	-0.0145422	0.0691227	-0.210382	0.83337	NA	0	0	0	0	1	0.052	0	0	0	0	0	0	GO:0015979;GO:0015995;GO:0009534;GO:0009941;GO:0009507;GO:0009640;GO:0009647;GO:0016630;GO:0009723;	K00218	349	100	AT5G54190	405	100	76.3	protein_coding	PORA	protochlorophyllide oxidoreductase A	light-dependent NADPH:protochlorophyllide oxidoreductase A
	PORB	BnaA01g16440D	chrA01	8495825	8497801	+	3553.02	-0.432146	0.197707	-2.18579	0.0288312	0.270901	5081	176.338	2664	106.795	5397	191.693	2918	107.951	3158	126.721	2432	93.957	GO:0015979;GO:0019904;GO:0015995;GO:0016020;GO:0009535;GO:0009534;GO:0009941;GO:0009507;GO:0016630;GO:0009707;GO:0009723;	K00218	397	100	AT4G27440	401	100	94.53	protein_coding	PORB	protochlorophyllide oxidoreductase B	light-dependent NADPH:protochlorophyllide oxidoreductase B
		BnaA03g48610D	chrA03	24925031	24928671	+	1415.08	-0.323404	0.198713	-1.62749	0.103633	0.501222	1897	48.274	1074	31.569	2067	53.832	1254	34.016	1369	40.28	946	26.798	GO:0016021;GO:0046872;GO:0016630;	K00218	633	63.35	AT4G27440	401	100	92.02	protein_coding	PORB	protochlorophyllide oxidoreductase B	light-dependent NADPH:protochlorophyllide oxidoreductase B
		BnaC07g40900D	chrC07	40982126	40985465	+	2215.02	-0.289519	0.211845	-1.36665	0.171735	0.616394	2880	80.224	1491	47.974	3455	98.496	2014	59.802	2137	68.827	1499	46.482	GO:0016021;GO:0046872;GO:0016630;	K00218	637	62.95	AT4G27440	401	100	92.77	protein_coding	PORB	protochlorophyllide oxidoreductase B	light-dependent NADPH:protochlorophyllide oxidoreductase B
		BnaC01g19630D	chrC01	13652183	13653986	+	3273.93	-0.198424	0.199025	-0.996979	0.318775	0.766749	4574	174.594	2164	95.414	4401	171.927	2992	121.742	3031	133.77	2723	115.705	GO:0015979;GO:0019904;GO:0015995;GO:0016020;GO:0009535;GO:0009534;GO:0009941;GO:0009507;GO:0016630;GO:0009707;GO:0009723;	K00218	397	100	AT4G27440	401	100	94.03	protein_coding	PORB	protochlorophyllide oxidoreductase B	light-dependent NADPH:protochlorophyllide oxidoreductase B
		BnaC08g12480D	chrC08	17637781	17637933	+	0.158178	-0.0145422	0.0691227	-0.210382	0.83337	NA	0	0	0	0	1	0.368	0	0	0	0	0	0	GO:0015979;GO:0019904;GO:0015995;GO:0016020;GO:0009535;GO:0009534;GO:0009941;GO:0009507;GO:0016630;GO:0009707;GO:0009723;	K00218	50	100	AT4G27440	401	12.47	86	protein_coding	PORB	protochlorophyllide oxidoreductase B	light-dependent NADPH:protochlorophyllide oxidoreductase B
	PORC	BnaA10g02050D	chrA10	1025245	1027312	+	533.502	0.554392	0.196773	2.81742	0.00484109	0.0983768	543	20.388	270	11.71	486	18.675	669	26.776	573	24.875	663	27.711	GO:0031969;GO:0015979;GO:0015995;GO:0009535;GO:0009534;GO:0009941;GO:0009507;GO:0016630;GO:0003959;	K00218	400	100	AT1G03630	401	100	94.01	protein_coding	POR C	protochlorophyllide oxidoreductase C	Encodes for a protein with protochlorophyllide oxidoreductase activity. The enzyme is NADPH- and light-dependent.
		BnaC08g46210D	chrC08_random	215608	217518	-	344.542	0.421348	0.211074	1.99621	0.0459112	0.343017	339	12.14	180	7.446	370	13.561	441	16.835	312	12.919	433	17.262	GO:0016630;	K00218	398	100	AT1G03630	401	100	93.53	protein_coding	POR C	protochlorophyllide oxidoreductase C	Encodes for a protein with protochlorophyllide oxidoreductase activity. The enzyme is NADPH- and light-dependent.
		BnaA08g27540D	chrA08	18320128	18322033	+	296.006	0.372557	0.192065	1.93975	0.0524104	0.367263	304	10.617	177	7.141	308	11.009	364	13.552	295	11.913	335	13.024	GO:0016630;	K00218	398	100	AT1G03630	401	100	93.78	protein_coding	POR C	protochlorophyllide oxidoreductase C	Encodes for a protein with protochlorophyllide oxidoreductase activity. The enzyme is NADPH- and light-dependent.
		BnaC05g01980D	chrC05	961099	963050	+	288.444	0.38912	0.207102	1.87888	0.0602614	0.39461	327	13.014	159	7.31	272	11.079	350	14.849	275	12.655	354	15.684	GO:0031969;GO:0015979;GO:0015995;GO:0009535;GO:0009534;GO:0009941;GO:0009507;GO:0016630;GO:0003959;	K00218	400	100	AT1G03630	401	100	94.26	protein_coding	POR C	protochlorophyllide oxidoreductase C	Encodes for a protein with protochlorophyllide oxidoreductase activity. The enzyme is NADPH- and light-dependent.
3,8-Divinyl protochlorophyllide a 8-vinyl reductase	DVR	BnaA10g16310D	chrA10	12436472	12437824	+	438.215	0.402533	0.168657	2.38669	0.0170008	0.203453	433	17.615	304	14.285	423	17.612	540	23.418	406	19.097	532	24.093	GO:0033728;GO:0015995;GO:0016020;GO:0009534;GO:0009941;GO:0009507;GO:0051744;	K19073	412	100	AT5G18660	417	100	83.33	protein_coding	PCB2	NAD(P)-binding Rossmann-fold superfamily protein	Encodes a protein with 3,8-divinyl protochlorophyllide a 8-vinyl reductase activity. Mutants accumulate divinyl chlorophyll rather than monovinyl chlorophyll.
		BnaC09g39160D	chrC09	41828239	41829495	+	547.265	0.334233	0.171476	1.94915	0.0512775	0.363064	546	23.909	372	18.816	575	25.769	643	30.014	510	25.821	651	31.733	GO:0033728;GO:0015995;GO:0016020;GO:0009534;GO:0009941;GO:0009507;GO:0051744;	K19073	418	100	AT5G18660	417	100	82.98	protein_coding	PCB2	NAD(P)-binding Rossmann-fold superfamily protein	Encodes a protein with 3,8-divinyl protochlorophyllide a 8-vinyl reductase activity. Mutants accumulate divinyl chlorophyll rather than monovinyl chlorophyll.
Chlorophyll synthase	CHLG	BnaC08g23140D	chrC08	25513574	25516506	-	1344.47	0.288173	0.125179	2.30209	0.0213302	0.230518	1347	47.896	1103	45.303	1316	47.89	1588	60.19	1300	53.445	1448	57.315	GO:0016021;GO:0015995;GO:0046408;	K04040	387	100	AT3G51820	387	100	91.26	protein_coding	G4	UbiA prenyltransferase family protein	Encodes a protein with chlorophyll synthase activity. This enzyme has been shown to perform the esterification of chlorophyllide (a and b), the last step of chlorophyll biosynthesis. Although it can use either geranylgeranyl pyrophosphate (GGPP) or phytyl pyrophosphate (PhyPP) as substrates, the esterification reaction was faster with GGPP than with PhyPP.
		BnaA01g19280D	chrA01	10827138	10829789	+	1214.85	0.297297	0.172253	1.72593	0.08436	0.458513	1326	48.755	827	35.124	1216	45.758	1441	56.479	1074	45.658	1442	59.022	GO:0016021;GO:0015995;GO:0009534;GO:0046408;	K04040	388	100	AT3G51820	387	100	93.3	protein_coding	G4	UbiA prenyltransferase family protein	Encodes a protein with chlorophyll synthase activity. This enzyme has been shown to perform the esterification of chlorophyllide (a and b), the last step of chlorophyll biosynthesis. Although it can use either geranylgeranyl pyrophosphate (GGPP) or phytyl pyrophosphate (PhyPP) as substrates, the esterification reaction was faster with GGPP than with PhyPP.
		BnaA09g32370D	chrA09	24022852	24025804	-	1404.93	0.228085	0.146331	1.55869	0.11907	0.531752	1511	52.013	1060	42.148	1456	51.294	1595	58.527	1339	53.293	1514	58.016	GO:0016021;GO:0015995;GO:0046408;	K04040	387	100	AT3G51820	387	100	91.52	protein_coding	G4	UbiA prenyltransferase family protein	Encodes a protein with chlorophyll synthase activity. This enzyme has been shown to perform the esterification of chlorophyllide (a and b), the last step of chlorophyll biosynthesis. Although it can use either geranylgeranyl pyrophosphate (GGPP) or phytyl pyrophosphate (PhyPP) as substrates, the esterification reaction was faster with GGPP than with PhyPP.
		BnaC04g21090D	chrC04	22038765	22039875	+	19.7344	0.301924	0.267338	1.12937	0.258741	0.715728	21	2.364	21	2.73	6	0.691	22	2.64	21	2.733	27	3.383	GO:0016021;GO:0015995;GO:0009534;GO:0016765;GO:0046408;	K04040	84	88.1	AT3G51820	387	19.12	72.97	protein_coding	G4	UbiA prenyltransferase family protein	Encodes a protein with chlorophyll synthase activity. This enzyme has been shown to perform the esterification of chlorophyllide (a and b), the last step of chlorophyll biosynthesis. Although it can use either geranylgeranyl pyrophosphate (GGPP) or phytyl pyrophosphate (PhyPP) as substrates, the esterification reaction was faster with GGPP than with PhyPP.
		BnaC01g23240D	chrC01	16901409	16904150	+	1246.23	0.129196	0.122244	1.05687	0.29057	0.74342	1291	45.118	1172	47.311	1252	44.78	1293	48.169	1133	45.781	1376	53.531	GO:0016021;GO:0015995;GO:0009534;GO:0046408;	K04040	389	100	AT3G51820	387	100	93.06	protein_coding	G4	UbiA prenyltransferase family protein	Encodes a protein with chlorophyll synthase activity. This enzyme has been shown to perform the esterification of chlorophyllide (a and b), the last step of chlorophyll biosynthesis. Although it can use either geranylgeranyl pyrophosphate (GGPP) or phytyl pyrophosphate (PhyPP) as substrates, the esterification reaction was faster with GGPP than with PhyPP.
Chlorophyllide a oxygenase	CAO	BnaA10g08760D	chrA10	7652046	7654699	+	1249.99	-0.478452	0.118353	-4.04258	5.28673e-05	0.00411692	1683	46.019	1408	44.471	1499	41.948	1015	29.585	988	31.236	1006	30.621	GO:0005506;GO:0015995;GO:0016705;GO:0009535;GO:0042651;GO:0010277;GO:0009507;GO:0051537;GO:0009706;	K13600	534	100	AT1G44446	536	100	91.6	protein_coding	CH1	Pheophorbide a oxygenase family protein with Rieske [2Fe-2S] domain	Encodes chlorophyllide <i>a</i> oxygenase which converts chlorophyllide <i>a</i> to chlorophyllide <i>b</i> by catalyzing two successive hydroxylations at the 7-methyl group of chlorophyllide <i>a</i> . Mutants are deficient in pigments that associate with thylakoid membrane proteins, lacking chlorophyll <i>b</i> and light-harvesting proteins of photosystem II. The protein was shown through cross…
		BnaAnng19090D	chrAnn_random	20410336	20413811	-	1524.46	-0.360189	0.112168	-3.21116	0.00132199	0.0431405	1827	35.749	1699	38.401	1865	37.348	1400	29.201	1170	26.47	1297	28.251	GO:0005506;GO:0015995;GO:0016705;GO:0009535;GO:0042651;GO:0010277;GO:0009507;GO:0051537;GO:0009706;	K13600	531	100	AT1G44446	536	100	88.15	protein_coding	CH1	Pheophorbide a oxygenase family protein with Rieske [2Fe-2S] domain	Encodes chlorophyllide <i>a</i> oxygenase which converts chlorophyllide <i>a</i> to chlorophyllide <i>b</i> by catalyzing two successive hydroxylations at the 7-methyl group of chlorophyllide <i>a</i> . Mutants are deficient in pigments that associate with thylakoid membrane proteins, lacking chlorophyll <i>b</i> and light-harvesting proteins of photosystem II. The protein was shown through cross…
		BnaC08g05120D	chrC08	6043840	6046519	+	1014.57	-0.18993	0.122534	-1.55002	0.121138	0.536295	1141	31.277	1024	32.423	1232	34.562	918	26.824	931	29.507	898	27.402	GO:0005506;GO:0016705;GO:0015995;GO:0009535;GO:0010277;GO:0042651;GO:0009507;GO:0051537;GO:0009706;	K13600	524	100	AT1G44446	536	100	89.18	protein_coding	CH1	Pheophorbide a oxygenase family protein with Rieske [2Fe-2S] domain	Encodes chlorophyllide <i>a</i> oxygenase which converts chlorophyllide <i>a</i> to chlorophyllide <i>b</i> by catalyzing two successive hydroxylations at the 7-methyl group of chlorophyllide <i>a</i> . Mutants are deficient in pigments that associate with thylakoid membrane proteins, lacking chlorophyll <i>b</i> and light-harvesting proteins of photosystem II. The protein was shown through cross…
