# Supplementary material for: Fine Mapping and Characterization of a Major Gene Responsible for Chlorophyll Biosynthesis in Brassica napus L
Source: Biomolecules. 2022 Mar 4;12(3):402. doi: 10.3390/biom12030402 (PMC8945836; doi:10.3390/biom12030402)
Supplement: Supplementary file 1 [file biomolecules-12-00402-s001.zip › Supplementary Table S7.xlsx]

## Sheet: Table S7
Supplementary Table S7: Transcriptional changes of differential expression genes between NY18 and yl1 based on RNA-seq data.
			ID	chromosome	start	end	drection	baseMean	log2FoldChange	lfcSE	stat	pvalue	padj	EM11_count	NY18-1-FPKM	EM12_count	NY18-2-FPKM	EM13_count	NY18-3-FPKM	EM51_count	yl1-1-FPKM	EM52_count	yl1-2-FPKM	EM53_count	yl1-3-FPKM	GO	KO	pep_len	coverage	at	at-pep-len	at-coverage	identity	type	short-name short-description
		LHCB gene family	BnaA03g37990D	chrA03	18874588	18875682	-	866.643	-0.317197	0.263351	-1.20446	0.228411	0.684712	2119	115.595	677	42.66	650	36.289	703	40.88	349	22.013	814	49.431	GO:0016021;GO:0016020;GO:0019904;GO:0009768;GO:0009769;GO:0009409;GO:0090333;GO:0018298;GO:0009765;GO:0046872;GO:0009416;GO:0010218;GO:0009535;GO:0016168;GO:0009523;GO:0031409;GO:0009522;GO:1903428;GO:0030104;GO:0071215;GO:0009579;GO:0009637;GO:0009941;GO:0009517;GO:0010114;GO:0009507;GO:0009269;GO:0009645;GO:0009644;GO:0010287;	K08913	265	100	AT2G05100	265	100	98.11	protein_coding	LHCB2.1	photosystem II light harvesting complex gene 2.1	Lhcb2.1 protein encoding a subunit of the light harvesting complex II. Member of a gene family with high degree of sequence similarity. Initially LHCB2.3 was considered as a separate gene but appears to be an allele of LHCB2.1.
			BnaC03g44110D	chrC03	29195972	29197052	+	1491.34	-0.557986	0.23145	-2.41083	0.0159162	0.196177	3115	173.716	1425	91.794	1322	75.452	1180	70.147	741	47.779	1337	83.001	GO:0016021;GO:0016020;GO:0019904;GO:0009768;GO:0009769;GO:0009409;GO:0090333;GO:0018298;GO:0009765;GO:0046872;GO:0009416;GO:0010218;GO:0009535;GO:0016168;GO:0009523;GO:0031409;GO:0009522;GO:1903428;GO:0030104;GO:0071215;GO:0009579;GO:0009637;GO:0009941;GO:0009517;GO:0010114;GO:0009507;GO:0009269;GO:0009645;GO:0009644;GO:0010287;	K08913	265	100	AT2G05100	265	100	98.49	protein_coding	LHCB2.1	photosystem II light harvesting complex gene 2.1	Lhcb2.1 protein encoding a subunit of the light harvesting complex II. Member of a gene family with high degree of sequence similarity. Initially LHCB2.3 was considered as a separate gene but appears to be an allele of LHCB2.1.
			BnaA02g29010D	chrA02	21257626	21258791	+	955.812	-1.00262	0.200546	-4.99943	5.75007e-07	9.88246e-05	2032	103.275	1039	60.997	1115	57.997	599	32.452	497	29.206	589	33.324	GO:0016021;GO:0009535;GO:0016168;GO:0018298;GO:0009523;GO:0009765;GO:0009522;	K08913	266	100	AT3G27690	266	100	97.37	protein_coding	LHCB2.4	photosystem II light harvesting complex gene 2.4	Encodes Lhcb2.4. Belongs to the Lhc super-gene family encodes the light-harvesting chlorophyll a/b-binding (LHC) proteins that constitute the antenna system of the photosynthetic apparatus.
			BnaA06g31910D	chrA06	21354069	21355315	-	526.591	-0.310646	0.265063	-1.17197	0.241209	0.698115	1227	58.677	245	13.533	600	29.365	443	22.583	378	20.9	336	17.887	GO:0016021;GO:0009535;GO:0016168;GO:0018298;GO:0009523;GO:0009765;GO:0009522;	K08913	266	100	AT3G27690	266	100	96.99	protein_coding	LHCB2.4	photosystem II light harvesting complex gene 2.4	Encodes Lhcb2.4. Belongs to the Lhc super-gene family encodes the light-harvesting chlorophyll a/b-binding (LHC) proteins that constitute the antenna system of the photosynthetic apparatus.
			BnaA09g02120D	chrA09	1043223	1044364	+	6613.11	-0.340128	0.212101	-1.60362	0.108799	0.512216	11360	700.992	4591	327.236	7870	497.012	6221	409.205	4393	313.426	5892	404.731	GO:0016021;GO:0009535;GO:0016168;GO:0018298;GO:0009523;GO:0009765;GO:0009522;	K08913	265	100	AT3G27690	266	100	96.99	protein_coding	LHCB2.4	photosystem II light harvesting complex gene 2.4	Encodes Lhcb2.4. Belongs to the Lhc super-gene family encodes the light-harvesting chlorophyll a/b-binding (LHC) proteins that constitute the antenna system of the photosynthetic apparatus.
			BnaC02g37040D	chrC02	40004139	40005328	+	4472.54	-0.382857	0.258768	-1.47954	0.138997	0.565885	9612	477.5	1580	90.664	7827	397.935	3097	164.001	3125	179.493	2292	126.749	GO:0016021;GO:0009535;GO:0016168;GO:0018298;GO:0009523;GO:0009765;GO:0009522;	K08913	266	100	AT3G27690	266	100	96.99	protein_coding	LHCB2.4	photosystem II light harvesting complex gene 2.4	Encodes Lhcb2.4. Belongs to the Lhc super-gene family encodes the light-harvesting chlorophyll a/b-binding (LHC) proteins that constitute the antenna system of the photosynthetic apparatus.
			BnaC07g24660D	chrC07	30881615	30882864	+	1099.23	-0.143707	0.230984	-0.622152	0.533842	0.883162	1934	92.087	657	36.135	1097	53.457	1117	56.695	774	42.611	1107	58.676	GO:0016021;GO:0009535;GO:0016168;GO:0018298;GO:0009523;GO:0009765;GO:0009522;	K08913	266	100	AT3G27690	266	100	96.62	protein_coding	LHCB2.4	photosystem II light harvesting complex gene 2.4	Encodes Lhcb2.4. Belongs to the Lhc super-gene family encodes the light-harvesting chlorophyll a/b-binding (LHC) proteins that constitute the antenna system of the photosynthetic apparatus.
			BnaC09g01520D	chrC09	834350	835666	+	2565.57	-0.552538	0.214633	-2.57434	0.0100432	0.15067	4878	248.15	2462	144.67	2607	135.728	2075	112.522	1335	78.522	2319	131.323	GO:0016021;GO:0009535;GO:0016168;GO:0018298;GO:0009523;GO:0009765;GO:0009522;	K08913	266	100	AT3G27690	266	100	96.99	protein_coding	LHCB2.4	photosystem II light harvesting complex gene 2.4	Encodes Lhcb2.4. Belongs to the Lhc super-gene family encodes the light-harvesting chlorophyll a/b-binding (LHC) proteins that constitute the antenna system of the photosynthetic apparatus.
			BnaA02g09700D	chrA02	4877376	4878353	-	0	NA	NA	NA	NA	NA	0	0	0	0	0	0	0	0	0	0	0	0	GO:0016021;GO:0019904;GO:0005198;GO:0009535;GO:0009768;GO:0009534;GO:0009769;GO:0009737;GO:0018298;GO:0016168;GO:0031409;GO:0009523;GO:0009522;GO:0009765;GO:0046872;GO:0009635;GO:0010119;GO:0015979;GO:0009579;GO:0042651;GO:0009941;GO:0009507;GO:0009644;GO:0010287;	K08914	256	100	AT5G54270	265	100	83.96	protein_coding	LHCB3	light-harvesting chlorophyll B-binding protein 3	Lhcb3 protein is a component of the main light harvesting chlorophyll a/b-protein complex of Photosystem II (LHC II).
			BnaA10g07350D	chrA10	5777231	5778415	+	1400.51	-0.307067	0.267777	-1.14673	0.251495	0.708209	2851	170.758	690	47.737	1820	111.561	1209	77.189	1062	73.544	940	62.673	GO:0016021;GO:0019904;GO:0005198;GO:0009535;GO:0009768;GO:0009534;GO:0009769;GO:0009737;GO:0018298;GO:0016168;GO:0031409;GO:0009523;GO:0009522;GO:0009765;GO:0046872;GO:0009635;GO:0010119;GO:0015979;GO:0009579;GO:0042651;GO:0009941;GO:0009507;GO:0009644;GO:0010287;	K08914	234	100	AT5G54270	265	100	85.66	protein_coding	LHCB3	light-harvesting chlorophyll B-binding protein 3	Lhcb3 protein is a component of the main light harvesting chlorophyll a/b-protein complex of Photosystem II (LHC II).
			BnaC02g44590D	chrC02_random	386866	388681	+	41.2601	0.0946673	0.254218	0.372386	0.709605	0.943031	38	1.346	27	1.105	58	2.102	40	1.51	43	1.761	43	1.695	GO:0016021;GO:0009535;GO:0016168;GO:0018298;GO:0009523;GO:0009765;GO:0009522;	K08914	234	100	AT5G54270	265	100	85.66	protein_coding	LHCB3	light-harvesting chlorophyll B-binding protein 3	Lhcb3 protein is a component of the main light harvesting chlorophyll a/b-protein complex of Photosystem II (LHC II).
			BnaC02g44700D	chrC02_random	458280	458798	-	0	NA	NA	NA	NA	NA	0	0	0	0	0	0	0	0	0	0	0	0	GO:0016021;GO:0019904;GO:0005198;GO:0009535;GO:0009768;GO:0009534;GO:0009769;GO:0009737;GO:0018298;GO:0016168;GO:0031409;GO:0009523;GO:0009522;GO:0009765;GO:0046872;GO:0009635;GO:0010119;GO:0015979;GO:0009579;GO:0042651;GO:0009941;GO:0009507;GO:0009644;GO:0010287;	K08914	143	100	AT5G54270	265	64.15	76.47	protein_coding	LHCB3	light-harvesting chlorophyll B-binding protein 3	Lhcb3 protein is a component of the main light harvesting chlorophyll a/b-protein complex of Photosystem II (LHC II).
			BnaC09g30700D	chrC09	33682168	33683324	+	1656.54	-0.306953	0.267722	-1.14653	0.251574	0.708209	3338	205.517	870	61.873	2081	131.127	1505	98.774	1172	83.431	1172	80.326	GO:0016021;GO:0019904;GO:0005198;GO:0009535;GO:0009768;GO:0009534;GO:0009769;GO:0009737;GO:0018298;GO:0016168;GO:0031409;GO:0009523;GO:0009522;GO:0009765;GO:0046872;GO:0009635;GO:0010119;GO:0015979;GO:0009579;GO:0042651;GO:0009941;GO:0009507;GO:0009644;GO:0010287;	K08914	234	100	AT5G54270	265	100	85.28	protein_coding	LHCB3	light-harvesting chlorophyll B-binding protein 3	Lhcb3 protein is a component of the main light harvesting chlorophyll a/b-protein complex of Photosystem II (LHC II).
			BnaC02g40680D	chrC02	43725838	43726701	+	2.63222	-0.115076	0.17215	-0.668465	0.503837	NA	6	1.09	4	0.839	1	0.186	0	0	1	0.21	4	0.809	GO:0016021;GO:0016020;GO:0019904;GO:0009535;GO:0009768;GO:0009534;GO:0016168;GO:0018298;GO:0009523;GO:0031409;GO:0009735;GO:0009765;GO:0009522;GO:0046872;GO:0009579;GO:0009637;GO:0009941;GO:0010114;GO:0009507;GO:0010218;GO:0010287;	K08915	100	48	AT5G01530	290	16.55	81.25	protein_coding	LHCB4.1	light harvesting complex photosystem II
			BnaC07g15570D	chrC07	21476802	21477681	+	0	NA	NA	NA	NA	NA	0	0	0	0	0	0	0	0	0	0	0	0	GO:0016021;GO:0016020;GO:0019904;GO:0009535;GO:0009768;GO:0009534;GO:0018298;GO:0016168;GO:0009523;GO:0031409;GO:0009522;GO:0009765;GO:0046872;GO:0009579;GO:0009637;GO:0009941;GO:0010114;GO:0009507;GO:0010218;GO:0010287;	K08915	105	91.43	AT5G01530	290	33.1	60.42	protein_coding	LHCB4.1	light harvesting complex photosystem II
			BnaA05g29390D	chrA05	20549187	20550351	-	1297.95	-0.399901	0.233184	-1.71496	0.0863524	0.463226	2210	111.908	728	42.581	1901	98.517	1215	65.583	1044	61.124	834	47.012	GO:0016021;GO:0016020;GO:0009768;GO:0009535;GO:0009534;GO:0018298;GO:0016168;GO:0031409;GO:0009523;GO:0009522;GO:0009765;GO:0009735;GO:0046872;GO:0009579;GO:0009637;GO:0009941;GO:0010114;GO:0009507;GO:0010218;GO:0010287;	K08915	288	100	AT3G08940	287	100	95.83	protein_coding	LHCB4.2	light harvesting complex photosystem II	Lhcb4.2 protein (Lhcb4.2, protein involved in the light harvesting complex of photosystem II
			BnaA09g10880D	chrA09	5576921	5579168	+	0	NA	NA	NA	NA	NA	0	0	0	0	0	0	0	0	0	0	0	0	GO:0016021;GO:0019904;GO:0016020;GO:0009535;GO:0009768;GO:0009534;GO:0018298;GO:0016168;GO:0009523;GO:0031409;GO:0009522;GO:0009765;GO:0009735;GO:0046872;GO:0009579;GO:0009637;GO:0009941;GO:0010114;GO:0009507;GO:0010218;GO:0010287;	K08915	153	36.6	AT3G08940	287	19.51	87.5	protein_coding	LHCB4.2	light harvesting complex photosystem II	Lhcb4.2 protein (Lhcb4.2, protein involved in the light harvesting complex of photosystem II
			BnaC03g44310D	chrC03	29398059	29398892	+	0	NA	NA	NA	NA	NA	0	0	0	0	0	0	0	0	0	0	0	0	GO:0016021;GO:0009535;GO:0009637;GO:0010114;GO:0016168;GO:0018298;GO:0009523;GO:0010218;GO:0009765;GO:0009522;	K08915	137	37.23	AT3G08940	287	17.77	88.24	protein_coding	LHCB4.2	light harvesting complex photosystem II	Lhcb4.2 protein (Lhcb4.2, protein involved in the light harvesting complex of photosystem II
			BnaC05g18310D	chrC05	12010525	12011409	-	0	NA	NA	NA	NA	NA	0	0	0	0	0	0	0	0	0	0	0	0	GO:0016021;GO:0019904;GO:0016020;GO:0009535;GO:0009768;GO:0009534;GO:0018298;GO:0016168;GO:0009523;GO:0031409;GO:0009522;GO:0009765;GO:0009735;GO:0046872;GO:0009579;GO:0009637;GO:0009941;GO:0010114;GO:0009507;GO:0010218;GO:0010287;	K08915	135	41.48	AT3G08940	287	19.51	87.5	protein_coding	LHCB4.2	light harvesting complex photosystem II	Lhcb4.2 protein (Lhcb4.2, protein involved in the light harvesting complex of photosystem II
			BnaCnng24140D	chrCnn_random	22725451	22726614	+	1596.19	-0.476101	0.227918	-2.08892	0.0367152	0.306944	2849	144.266	969	56.678	2279	118.106	1432	77.296	1199	70.199	1036	58.398	GO:0016021;GO:0016020;GO:0009768;GO:0009535;GO:0009534;GO:0018298;GO:0016168;GO:0031409;GO:0009523;GO:0009522;GO:0009765;GO:0009735;GO:0046872;GO:0009579;GO:0009637;GO:0009941;GO:0010114;GO:0009507;GO:0010218;GO:0010287;	K08915	289	95.5	AT3G08940	287	96.17	94.93	protein_coding	LHCB4.2	light harvesting complex photosystem II	Lhcb4.2 protein (Lhcb4.2, protein involved in the light harvesting complex of photosystem II
			BnaA05g05540D	chrA05	2900837	2902424	-	3740.75	0.35224	0.205139	1.71708	0.085964	0.462611	3923	174.139	1965	100.753	4136	187.895	4795	226.889	3238	166.186	4509	222.806	GO:0016021;GO:0016020;GO:0009768;GO:0009535;GO:0009534;GO:0016168;GO:0018298;GO:0009523;GO:0031409;GO:0009765;GO:0009522;GO:0046872;GO:0009579;GO:0009637;GO:0009941;GO:0010114;GO:0009507;GO:0010218;GO:0010287;	K08915	276	100	AT2G40100	276	100	90.58	protein_coding	LHCB4.3	light harvesting complex photosystem II	Lhcb4:3 protein (Lhcb4.3, light harvesting complex of photosystem II
			BnaC04g05260D	chrC04	3728888	3731176	-	4089.68	0.195908	0.202967	0.96522	0.334435	0.778555	4727	239.583	2369	138.693	4704	244.003	4754	256.847	3307	193.795	4858	274.092	GO:0016021;GO:0016020;GO:0009768;GO:0009535;GO:0009534;GO:0016168;GO:0018298;GO:0009523;GO:0031409;GO:0009765;GO:0009522;GO:0046872;GO:0009579;GO:0009637;GO:0009941;GO:0010114;GO:0009507;GO:0010218;GO:0010287;	K08915	276	100	AT2G40100	276	100	90.22	protein_coding	LHCB4.3	light harvesting complex photosystem II	Lhcb4:3 protein (Lhcb4.3, light harvesting complex of photosystem II
			BnaC04g56710D	chrC04_random	4289982	4294303	-	8.09808	-0.0253678	0.254905	-0.0995188	0.920726	NA	12	0.513	8	0.395	6	0.263	8	0.365	7	0.346	8	0.381	GO:0016021;GO:0016020;GO:0009535;GO:0009768;GO:0009534;GO:0018298;GO:0016168;GO:0009523;GO:0031409;GO:0009522;GO:0009765;GO:0046872;GO:0009579;GO:0009637;GO:0009941;GO:0010114;GO:0009507;GO:0010218;GO:0010287;	K08915	350	60	AT2G40100	276	76.08	93.61	protein_coding	LHCB4.3	light harvesting complex photosystem II	Lhcb4:3 protein (Lhcb4.3, light harvesting complex of photosystem II
			BnaA06g10520D	chrA06	5581002	5582120	-	715.326	-0.3783	0.234772	-1.61135	0.107103	0.508876	1191	64.907	388	24.425	1069	59.623	647	37.586	569	35.853	505	30.636	GO:0016021;GO:0009535;GO:0016168;GO:0018298;GO:0009523;GO:0009765;GO:0009522;	K08917	258	100	AT1G15820	258	100	94.96	protein_coding	LHCB6	light harvesting complex photosystem II subunit 6	Lhcb6 protein (Lhcb6), light harvesting complex of photosystem II.
			BnaA08g23760D	chrA08	16795835	16797155	+	197.849	-0.185676	0.244648	-0.758949	0.447883	0.84611	301	15.103	97	5.622	282	14.481	172	9.2	186	10.791	165	9.216	GO:0016021;GO:0009535;GO:0016168;GO:0018298;GO:0009523;GO:0009765;GO:0009522;	K08917	259	100	AT1G15820	258	100	92.28	protein_coding	LHCB6	light harvesting complex photosystem II subunit 6	Lhcb6 protein (Lhcb6), light harvesting complex of photosystem II.
			BnaA09g56570D	chrA09_random	3773673	3774887	+	3660.43	-0.149702	0.265475	-0.563904	0.57282	0.898568	5898	303.687	1822	108.365	4866	256.42	3518	193.092	3273	194.853	2902	166.337	GO:0016021;GO:0009535;GO:0016168;GO:0018298;GO:0009523;GO:0009765;GO:0009522;	K08917	259	100	AT1G15820	258	100	94.21	protein_coding	LHCB6	light harvesting complex photosystem II subunit 6	Lhcb6 protein (Lhcb6), light harvesting complex of photosystem II.
			BnaC05g12070D	chrC05	7031755	7032942	-	3664.09	-0.329037	0.226763	-1.45101	0.146776	0.579089	5670	293.596	2024	121.059	5549	294.062	3255	179.665	3139	187.93	2703	155.805	GO:0016021;GO:0009535;GO:0016168;GO:0018298;GO:0009523;GO:0009765;GO:0009522;	K08917	258	100	AT1G15820	258	100	93.8	protein_coding	LHCB6	light harvesting complex photosystem II subunit 6	Lhcb6 protein (Lhcb6), light harvesting complex of photosystem II.
			BnaC08g16770D	chrC08	20662096	20662209	+	0.157512	-0.0145422	0.0691227	-0.210382	0.83337	NA	1	0.483	0	0	0	0	0	0	0	0	0	0	GO:0016021;GO:0019904;GO:0010196;GO:0009535;GO:0009941;GO:0016168;GO:0018298;GO:0009523;GO:0009765;GO:0009522;GO:0010287;	K08917	37	91.89	AT1G15820	258	13.18	94.12	protein_coding	LHCB6	light harvesting complex photosystem II subunit 6	Lhcb6 protein (Lhcb6), light harvesting complex of photosystem II.
			BnaC08g16780D	chrC08	20662313	20662384	+	2.77018	-0.120455	0.193817	-0.621487	0.53428	NA	3	2.293	4	3.532	4	3.13	4	3.26	1	0.884	1	0.851	NA	K08917	23	100	AT1G15820	258	8.91	91.3	protein_coding	LHCB6	light harvesting complex photosystem II subunit 6	Lhcb6 protein (Lhcb6), light harvesting complex of photosystem II.
			BnaC08g16790D	chrC08	20663442	20664493	-	16.0284	-0.0521138	0.267799	-0.1946	0.845706	0.974386	16	1.055	14	1.066	22	1.484	15	1.054	15	1.143	15	1.101	GO:0016021;GO:0009535;GO:0016168;GO:0018298;GO:0009523;GO:0009765;GO:0009522;	K08917	228	100	AT1G15820	258	100	68.99	protein_coding	LHCB6	light harvesting complex photosystem II subunit 6	Lhcb6 protein (Lhcb6), light harvesting complex of photosystem II.
			BnaC08g38660D	chrC08	34801153	34802344	+	3233.93	-0.0328073	0.265672	-0.123488	0.901721	0.983359	4826	253.954	1493	90.75	4075	219.459	3300	185.109	3185	193.783	2746	160.856	GO:0016021;GO:0009535;GO:0016168;GO:0018298;GO:0009523;GO:0009765;GO:0009522;	K08917	259	100	AT1G15820	258	100	93.82	protein_coding	LHCB6	light harvesting complex photosystem II subunit 6	Lhcb6 protein (Lhcb6), light harvesting complex of photosystem II.
			BnaCnng78140D	chrCnn_random	79692820	79693269	+	0	NA	NA	NA	NA	NA	0	0	0	0	0	0	0	0	0	0	0	0	GO:0016021;GO:0016020;GO:0019904;GO:0010196;GO:0009768;GO:0009535;GO:0009534;GO:0016168;GO:0018298;GO:0009523;GO:0031409;GO:0009765;GO:0009522;GO:0015979;GO:0009579;GO:0009941;GO:0009507;GO:0009783;GO:0010287;	K08917	91	47.25	AT1G15820	258	16.67	83.72	protein_coding	LHCB6	light harvesting complex photosystem II subunit 6	Lhcb6 protein (Lhcb6), light harvesting complex of photosystem II.
		LHCA gene family	BnaA01g22670D	chrA01	14967794	14969028	+	685.99	0.101186	0.238462	0.424327	0.671328	0.932289	927	48.182	292	17.531	838	44.576	793	43.936	734	44.11	570	32.98	GO:0016021;GO:0009535;GO:0016168;GO:0018298;GO:0009523;GO:0009765;GO:0009522;	K08909	273	100	AT1G61520	273	100	93.41	protein_coding	LHCA3	photosystem I light harvesting complex gene 3	PSI type III chlorophyll a/b-binding protein (Lhca3*1)
			BnaA03g60230D	chrA03_random	4691330	4692621	+	22.7281	0.0868915	0.258493	0.336146	0.736761	0.949809	34	1.987	3	0.202	29	1.734	29	1.806	14	0.946	29	1.886	GO:0016021;GO:0009535;GO:0016168;GO:0018298;GO:0009523;GO:0009765;GO:0009522;	K08909	255	96.47	AT1G61520	273	90.11	91.46	protein_coding	LHCA3	photosystem I light harvesting complex gene 3	PSI type III chlorophyll a/b-binding protein (Lhca3*1)
			BnaA05g18530D	chrA05	13875656	13877668	+	0	NA	NA	NA	NA	NA	0	0	0	0	0	0	0	0	0	0	0	0	GO:0016021;GO:0009535;GO:0009534;GO:0009642;GO:0009507;	NA	154	42.86	AT1G34000	172	38.37	92.42	protein_coding	OHP2	one-helix protein 2	Encodes a novel member of the Lhc family from Arabidopsis with one predicted transmembrane alpha-helix closely related to helix I of Lhc protein from PSI (Lhca4). Gene expression is triggered by light stress and both transcript and protein accumulate in a light intensity-dependent manner. Ohp2 is associated with PSI under low- or high-light conditions.
			BnaA08g06530D	chrA08	6462317	6463428	+	176.702	0.540806	0.217227	2.48959	0.012789	0.173647	156	10.614	122	9.588	147	10.236	230	16.681	133	10.463	273	20.677	NA	NA	171	100	AT1G34000	172	100	84.57	protein_coding	OHP2	one-helix protein 2	Encodes a novel member of the Lhc family from Arabidopsis with one predicted transmembrane alpha-helix closely related to helix I of Lhc protein from PSI (Lhca4). Gene expression is triggered by light stress and both transcript and protein accumulate in a light intensity-dependent manner. Ohp2 is associated with PSI under low- or high-light conditions.
			BnaA08g22200D	chrA08	16221585	16222809	-	606.928	0.47819	0.207109	2.30888	0.0209505	0.228551	587	30.481	295	17.694	644	34.224	773	42.788	611	36.684	741	42.833	GO:0016021;GO:0009768;GO:0009535;GO:0009637;GO:0010114;GO:0016168;GO:0018298;GO:0009523;GO:0010218;GO:0009765;GO:0009522;	K08908	266	90.6	AT1G19150	270	89.26	87.97	protein_coding	Lhca6	photosystem I light harvesting complex gene 6	PSI type II chlorophyll a/b-binding protein (Lhca2*1) mRNA,
			BnaA09g13710D	chrA09	7796440	7797855	-	2318.63	-0.104879	0.232656	-0.450791	0.65214	0.925888	3437	155.322	1128	58.882	3093	143.051	2452	118.119	2221	116.049	1762	88.639	GO:0016021;GO:0009535;GO:0016168;GO:0018298;GO:0009523;GO:0009765;GO:0009522;	K08909	271	100	AT1G61520	273	100	93.77	protein_coding	LHCA3	photosystem I light harvesting complex gene 3	PSI type III chlorophyll a/b-binding protein (Lhca3*1)
			BnaA09g23380D	chrA09	16027781	16028966	+	326.251	0.30268	0.171805	1.76176	0.0781092	0.443556	340	22.739	267	20.627	294	20.124	375	26.735	280	21.652	409	30.45	GO:0016021;GO:0009535;GO:0009534;GO:0009642;GO:0009507;	NA	172	100	AT1G34000	172	100	83.91	protein_coding	OHP2	one-helix protein 2	Encodes a novel member of the Lhc family from Arabidopsis with one predicted transmembrane alpha-helix closely related to helix I of Lhc protein from PSI (Lhca4). Gene expression is triggered by light stress and both transcript and protein accumulate in a light intensity-dependent manner. Ohp2 is associated with PSI under low- or high-light conditions.
			BnaC01g29520D	chrC01	27877714	27878908	+	1690	-0.0193188	0.204277	-0.0945715	0.924655	0.987746	2230	120.575	1025	64.017	2102	116.317	1832	105.59	1634	102.151	1423	85.65	GO:0016021;GO:0009535;GO:0016168;GO:0018298;GO:0009523;GO:0009765;GO:0009522;	K08909	273	100	AT1G61520	273	100	93.41	protein_coding	LHCA3	photosystem I light harvesting complex gene 3	PSI type III chlorophyll a/b-binding protein (Lhca3*1)
			BnaC08g07120D	chrC08	9823053	9824195	+	204.242	0.33062	0.182179	1.8148	0.069554	0.420656	194	14.05	151	12.632	211	15.64	258	19.918	184	15.408	233	18.785	GO:0016021;GO:0009535;GO:0009534;GO:0009642;GO:0009507;	NA	155	100	AT1G34000	172	100	80.23	protein_coding	OHP2	one-helix protein 2	Encodes a novel member of the Lhc family from Arabidopsis with one predicted transmembrane alpha-helix closely related to helix I of Lhc protein from PSI (Lhca4). Gene expression is triggered by light stress and both transcript and protein accumulate in a light intensity-dependent manner. Ohp2 is associated with PSI under low- or high-light conditions.
			BnaC08g18620D	chrC08	21692476	21693699	+	664.743	0.370986	0.218071	1.70122	0.0889017	0.468878	631	32.766	323	19.374	799	42.462	859	47.548	603	36.203	793	45.839	GO:0016021;GO:0009768;GO:0009535;GO:0009637;GO:0010114;GO:0016168;GO:0018298;GO:0009523;GO:0010218;GO:0009765;GO:0009522;	K08908	266	95.11	AT1G19150	270	93.7	86.56	protein_coding	Lhca6	photosystem I light harvesting complex gene 6	PSI type II chlorophyll a/b-binding protein (Lhca2*1) mRNA,
			BnaCnng31870D	chrCnn_random	30265387	30266801	-	1921.82	0.106661	0.212344	0.502304	0.615453	0.912345	2414	107.764	1032	53.215	2322	106.086	2246	106.879	1912	98.688	1708	84.878	GO:0016021;GO:0009535;GO:0016168;GO:0018298;GO:0009523;GO:0009765;GO:0009522;	K08909	271	100	AT1G61520	273	100	93.41	protein_coding	LHCA3	photosystem I light harvesting complex gene 3	PSI type III chlorophyll a/b-binding protein (Lhca3*1)
			BnaCnng04230D	chrCnn_random	3470263	3471619	+	102.224	-0.158082	0.209951	-0.752945	0.451483	0.847755	146	6.952	96	5.28	100	4.873	101	5.126	85	4.68	92	4.876	GO:0016021;GO:0009535;GO:0016168;GO:0018298;GO:0009523;GO:0009765;GO:0009522;	K08909	271	100	AT1G61520	273	100	93.41	protein_coding	LHCA3	photosystem I light harvesting complex gene 3	PSI type III chlorophyll a/b-binding protein (Lhca3*1)
CLH2			BnaC02g30620D	chrC02	32389913	32391816	+	283.518	1.2329	0.207459	5.94285	2.80117e-09	7.93104e-07	192	11.462	106	7.31	164	10.02	415	26.41	310	21.398	499	33.162	GO:0047746;GO:0015996;GO:0102293;	K08099	296	100	AT5G43860	318	99.37	82.91	protein_coding	CLH2	chlorophyllase 2	Encodes a chlorophyllase, the first enzyme in chlorophyll degradation. It catalyzes the hydrolysis of the ester bond to chlorophyllide and phytol. AtCLH2 has a typical signal sequence for the chloroplast. Gene expression does not respond to methyljasmonate, a known promoter of senescence and chlorophyll degradation.
GLK1			BnaA07g00410D	chrA07	314621	317331	+	358.517	-1.05215	0.163965	-6.41695	1.39036e-10	4.93496e-08	612	20.111	500	18.979	443	14.899	206	7.216	215	8.169	219	8.011	GO:0006351;GO:0003677;GO:0006355;GO:0005634;	NA	450	100	AT2G20570	436	100	77.46	protein_coding	GPRI1	GBF's pro-rich region-interacting factor 1	Encodes GLK1, Golden2-like 1, one of a pair of partially redundant nuclear transcription factors that regulate chloroplast development in a cell-autonomous manner. GLK2, Golden2-like 2, is encoded by At5g44190. GLK1 and GLK2 regulate the expression of the photosynthetic apparatus.
			BnaC07g00300D	chrC07	550738	553451	-	831.483	-1.28504	0.16718	-7.68658	1.5112e-14	9.02704e-12	1432	47.626	1088	41.797	1289	43.874	437	15.493	517	19.881	346	12.81	GO:0006351;GO:0003677;GO:0006355;GO:0005634;	NA	446	100	AT2G20570	436	100	78.71	protein_coding	GPRI1	GBF's pro-rich region-interacting factor 1	Encodes GLK1, Golden2-like 1, one of a pair of partially redundant nuclear transcription factors that regulate chloroplast development in a cell-autonomous manner. GLK2, Golden2-like 2, is encoded by At5g44190. GLK1 and GLK2 regulate the expression of the photosynthetic apparatus.
			BnaC08g36330D	chrC08	33646598	33650867	-	1087.53	-1.05631	0.1766	-5.98136	2.21284e-09	6.37585e-07	1867	32.593	1278	25.771	1612	28.8	628	11.686	775	15.643	508	9.872	NA	NA	1021	43	AT2G20570	436	100	74.03	protein_coding	GPRI1	GBF's pro-rich region-interacting factor 1	Encodes GLK1, Golden2-like 1, one of a pair of partially redundant nuclear transcription factors that regulate chloroplast development in a cell-autonomous manner. GLK2, Golden2-like 2, is encoded by At5g44190. GLK1 and GLK2 regulate the expression of the photosynthetic apparatus.
GLK2			BnaA06g36250D	chrA06	23764967	23767356	-	302.947	-1.1081	0.215334	-5.14598	2.66131e-07	5.01371e-05	439	16.013	609	25.659	318	11.871	142	5.521	193	8.14	150	6.091	GO:0006351;GO:0003677;GO:0006355;GO:0005634;	NA	375	100	AT5G44190	386	100	78.35	protein_coding	GLK2	GOLDEN2-like 2	Encodes GLK2, Golden2-like 2, one of a pair of partially redundant nuclear transcription factors that regulate chloroplast development in a cell-autonomous manner. GLK1, Golden2-like 1, is encoded by At2g20570. GLK1 and GLK2 regulate the expression of the photosynthetic apparatus.
			BnaC07g17710D	chrC07	24146518	24148973	+	291.563	-0.833098	0.213555	-3.90109	9.576e-05	0.00646708	372	14.141	564	24.764	285	11.087	203	8.226	192	8.439	161	6.813	GO:0006351;GO:0003677;GO:0006355;GO:0005634;	NA	375	100	AT5G44190	386	100	79.12	protein_coding	GLK2	GOLDEN2-like 2	Encodes GLK2, Golden2-like 2, one of a pair of partially redundant nuclear transcription factors that regulate chloroplast development in a cell-autonomous manner. GLK1, Golden2-like 1, is encoded by At2g20570. GLK1 and GLK2 regulate the expression of the photosynthetic apparatus.
			BnaA02g22550D	chrA02	15093551	15096754	+	119.169	-0.544363	0.237173	-2.29521	0.0217209	0.232605	173	7.353	203	9.967	89	3.871	84	3.806	94	4.62	81	3.833	GO:0006351;GO:0003677;GO:0006355;GO:0005634;	NA	379	100	AT5G44190	386	100	80.41	protein_coding	GLK2	GOLDEN2-like 2	Encodes GLK2, Golden2-like 2, one of a pair of partially redundant nuclear transcription factors that regulate chloroplast development in a cell-autonomous manner. GLK1, Golden2-like 1, is encoded by At2g20570. GLK1 and GLK2 regulate the expression of the photosynthetic apparatus.
			BnaC02g30900D	chrC02	32790870	32794365	+	14.2631	-0.241402	0.262428	-0.919879	0.357636	0.792873	31	1.546	15	0.864	8	0.408	12	0.638	9	0.519	12	0.666	GO:0006351;GO:0003677;GO:0006355;GO:0005634;	NA	367	100	AT5G44190	386	98.96	76.44	protein_coding	GLK2	GOLDEN2-like 2	Encodes GLK2, Golden2-like 2, one of a pair of partially redundant nuclear transcription factors that regulate chloroplast development in a cell-autonomous manner. GLK1, Golden2-like 1, is encoded by At2g20570. GLK1 and GLK2 regulate the expression of the photosynthetic apparatus.
