# Supplementary material for: Fine Mapping and Characterization of a Major Gene Responsible for Chlorophyll Biosynthesis in Brassica napus L
Source: Biomolecules. 2022 Mar 4;12(3):402. doi: 10.3390/biom12030402 (PMC8945836; doi:10.3390/biom12030402)
Supplement: Supplementary file 1 [file biomolecules-12-00402-s001.zip › Supplementary Table S8.xlsx]

## Sheet: Table S8
Supplementary Table S8: Differentially expressed genes in different enriched KEGG pathways.
KEGG_A_class	KEGG_B_class	Pathway	yl1-up	yl1-down	yl1-up	yl1-down
Metabolism	Amino acid metabolism	Phenylalanine metabolism	0	5		BnaC02g28390D;BnaC02g46880D;BnaC03g69740D;BnaC09g54080D;XLOC_098839;
Metabolism	Amino acid metabolism	Tryptophan metabolism	4	1	BnaA03g53180D;BnaA06g14510D;BnaC03g65530D;BnaC07g45360D;	BnaC02g46880D;
Metabolism	Amino acid metabolism	Tyrosine metabolism	0	4		BnaC02g28390D;BnaC03g69740D;BnaC09g54080D;XLOC_098839;
Metabolism	Amino acid metabolism	Valine, leucine and isoleucine biosynthesis	2	1	BnaA05g34460D;BnaC04g52970D;	BnaA01g20890D;
Metabolism	Amino acid metabolism	Cysteine and methionine metabolism	1	4	BnaC05g46890D;	BnaA01g20890D;BnaAnng21950D;BnaC08g41620D;BnaC09g54080D;
Metabolism	Amino acid metabolism	Glycine, serine and threonine metabolism	1	3	BnaA07g35670D;	BnaC02g28390D;BnaC03g69740D;XLOC_098839;
Metabolism	Amino acid metabolism	Phenylalanine, tyrosine and tryptophan biosynthesis	0	2		BnaA05g30990D;BnaC09g54080D;
Metabolism	Amino acid metabolism	Arginine and proline metabolism	0	2		BnaC02g46880D;BnaC09g54080D;
Metabolism	Amino acid metabolism	Arginine biosynthesis	0	1		BnaC09g54080D;
Metabolism	Amino acid metabolism	Valine, leucine and isoleucine degradation	0	1		BnaA01g20890D;
Metabolism	Amino acid metabolism	Alanine, aspartate and glutamate metabolism	0	1		BnaC09g54080D;
Metabolism	Biosynthesis of other secondary metabolites	Isoquinoline alkaloid biosynthesis	0	4		BnaC02g28390D;BnaC03g69740D;BnaC09g54080D;XLOC_098839;
Metabolism	Biosynthesis of other secondary metabolites	Glucosinolate biosynthesis	3	0	BnaA03g39700D;BnaA03g39710D;BnaC04g29320D;
Metabolism	Biosynthesis of other secondary metabolites	Tropane, piperidine and pyridine alkaloid biosynthesis	0	4		BnaC02g28390D;BnaC03g69740D;BnaC09g54080D;XLOC_098839;
Metabolism	Biosynthesis of other secondary metabolites	Phenylpropanoid biosynthesis	5	3	BnaA01g34060D;BnaA07g05140D;BnaC01g40610D;BnaC06g20930D;BnaCnng00020D;	BnaA06g17630D;BnaC05g16350D;BnaC08g20810D;
Metabolism	Biosynthesis of other secondary metabolites	Flavonoid biosynthesis	1	2	BnaA10g23330D;	BnaA09g29340D;BnaC09g43250D;
Metabolism	Biosynthesis of other secondary metabolites	Flavone and flavonol biosynthesis	1	0	BnaA10g23330D;
Metabolism	Carbohydrate metabolism	Starch and sucrose metabolism	5	4	BnaA01g17940D;BnaA01g34060D;BnaA07g05140D;BnaC01g40610D;BnaCnng00020D;	BnaA06g17630D;BnaA08g20280D;BnaC04g33380D;BnaC08g06450D;
Metabolism	Carbohydrate metabolism	Glyoxylate and dicarboxylate metabolism	5	0	BnaA03g53180D;BnaA06g14510D;BnaA07g35670D;BnaC03g65530D;BnaC07g45360D;
Metabolism	Carbohydrate metabolism	C5-Branched dibasic acid metabolism	2	0	BnaA05g34460D;BnaC04g52970D;
Metabolism	Carbohydrate metabolism	Amino sugar and nucleotide sugar metabolism	2	1	BnaAnng39260D;BnaCnng54810D;	BnaC04g33380D;
Metabolism	Carbohydrate metabolism	Pyruvate metabolism	2	0	BnaA07g16440D;BnaC02g07980D;
Metabolism	Carbohydrate metabolism	Ascorbate and aldarate metabolism	1	0	BnaA02g05230D;
Metabolism	Carbohydrate metabolism	Galactose metabolism	0	1		BnaCnng63310D;
Metabolism	Carbohydrate metabolism	Inositol phosphate metabolism	0	1		BnaA05g20640D;
Metabolism	Carbohydrate metabolism	Glycolysis / Gluconeogenesis	1	0	BnaC06g42870D;
Metabolism	Energy metabolism	Sulfur metabolism	2	0	BnaA03g59800D;BnaC05g46890D;
Metabolism	Energy metabolism	Photosynthesis - antenna proteins	0	1		BnaA02g29010D;
Metabolism	Energy metabolism	Carbon fixation in photosynthetic organisms	1	1	BnaC02g07980D;	BnaC09g54080D;
Metabolism	Energy metabolism	Nitrogen metabolism	1	0	BnaA09g33130D;
Metabolism	Energy metabolism	Photosynthesis	1	0	BnaA09g24250D;
Metabolism	Energy metabolism	Oxidative phosphorylation	1	1	BnaC06g16530D;	BnaCnng12660D;
Organismal Systems	Environmental adaptation	Circadian rhythm - plant	1	8	BnaC08g48660D;	BnaA06g26980D;BnaA07g01250D;BnaA09g04840D;BnaA09g29340D;BnaC03g39830D;BnaC07g02620D;BnaC07g29960D;BnaC09g43250D;
Genetic Information Processing	Folding, sorting and degradation	Ubiquitin mediated proteolysis	0	3		BnaA08g23200D;BnaC04g14640D;BnaC08g26190D;
Genetic Information Processing	Folding, sorting and degradation	Protein processing in endoplasmic reticulum	0	2		BnaA08g23200D;BnaC08g26190D;
Metabolism	Global and overview maps	Biosynthesis of secondary metabolites	23	21	BnaA01g34060D;BnaA03g39700D;BnaA03g39710D;BnaA03g53180D;BnaA05g07580D;BnaA05g34460D;BnaA05g35220D;BnaA06g14510D;BnaA07g05140D;BnaA07g35670D;BnaA10g23330D;BnaAnng35910D;BnaC01g40610D;BnaC02g30620D;BnaC03g65530D;BnaC04g29320D;BnaC04g52970D;BnaC05g46890D;BnaC06g20930D;BnaC06g42870D;BnaC07g45360D;BnaC09g15720D;BnaCnng00020D;	BnaA01g20890D;BnaA04g05460D;BnaA05g30990D;BnaA06g17630D;BnaA09g07080D;BnaA09g12940D;BnaA09g29340D;BnaAnng21950D;BnaC02g28390D;BnaC03g69740D;BnaC04g07690D;BnaC04g33380D;BnaC05g16350D;BnaC07g30440D;BnaC07g30450D;BnaC08g20810D;BnaC08g41620D;BnaC09g43250D;BnaC09g51620D;BnaC09g54080D;XLOC_098839;
Metabolism	Global and overview maps	2-Oxocarboxylic acid metabolism	5	2	BnaA03g39700D;BnaA03g39710D;BnaA05g34460D;BnaC04g29320D;BnaC04g52970D;	BnaA01g20890D;BnaC09g54080D;
Metabolism	Global and overview maps	Metabolic pathways	23	25	BnaA01g34060D;BnaA02g05230D;BnaA03g35870D;BnaA05g34460D;BnaA05g35220D;BnaA07g05140D;BnaA07g35670D;BnaA10g23330D;BnaAnng39260D;BnaC01g40610D;BnaC02g07980D;BnaC02g30620D;BnaC02g34940D;BnaC04g52970D;BnaC05g41450D;BnaC05g46890D;BnaC06g16530D;BnaC06g20930D;BnaC06g42870D;BnaC08g16330D;BnaC08g17490D;BnaCnng00020D;BnaCnng54810D;	BnaA01g20890D;BnaA02g29010D;BnaA05g30990D;BnaA06g17630D;BnaA08g20280D;BnaA09g07080D;BnaA09g12940D;BnaA09g29340D;BnaA09g43570D;BnaAnng21950D;BnaC02g28390D;BnaC03g69740D;BnaC04g33380D;BnaC05g16350D;BnaC07g30440D;BnaC07g30450D;BnaC07g36340D;BnaC08g06450D;BnaC08g20810D;BnaC08g41620D;BnaC09g43250D;BnaC09g54080D;BnaCnng12660D;BnaCnng22540D;XLOC_098839;
Metabolism	Global and overview maps	Carbon metabolism	7	1	BnaA03g53180D;BnaA06g14510D;BnaA07g35670D;BnaC02g07980D;BnaC03g65530D;BnaC05g46890D;BnaC07g45360D;	BnaC09g54080D;
Metabolism	Global and overview maps	Biosynthesis of amino acids	3	3	BnaA05g34460D;BnaC04g52970D;BnaC05g46890D;	BnaA01g20890D;BnaA05g30990D;BnaC09g54080D;
Metabolism	Global and overview maps	Fatty acid metabolism	0	2		BnaA05g23690D;BnaA09g07080D;
Metabolism	Lipid metabolism	Cutin, suberine and wax biosynthesis	3	3	BnaA06g18840D;BnaAnng35910D;BnaC09g15720D;	BnaC04g07690D;BnaC07g49710D;BnaC09g51620D;
Metabolism	Lipid metabolism	Biosynthesis of unsaturated fatty acids	0	2		BnaA05g23690D;BnaA09g07080D;
Metabolism	Lipid metabolism	Glycerolipid metabolism	1	1	BnaA07g35670D;	BnaA09g12940D;
Metabolism	Lipid metabolism	Ether lipid metabolism	0	1		BnaA09g12940D;
Metabolism	Lipid metabolism	Glycerophospholipid metabolism	1	1	BnaC05g35500D;	BnaA09g12940D;
Metabolism	Lipid metabolism	alpha-Linolenic acid metabolism	0	1		BnaA09g07080D;
Metabolism	Lipid metabolism	Fatty acid degradation	0	1		BnaA09g07080D;
Metabolism	Metabolism of cofactors and vitamins	Lipoic acid metabolism	0	1		BnaA09g43570D;
Metabolism	Metabolism of cofactors and vitamins	Vitamin B6 metabolism	1	0	BnaC08g17490D;
Metabolism	Metabolism of cofactors and vitamins	Riboflavin metabolism	1	0	BnaC08g16330D;
Metabolism	Metabolism of cofactors and vitamins	Thiamine metabolism	1	0	BnaC08g16330D;
Metabolism	Metabolism of cofactors and vitamins	Folate biosynthesis	1	0	BnaC05g41450D;
Metabolism	Metabolism of cofactors and vitamins	Pantothenate and CoA biosynthesis	0	1		BnaA01g20890D;
Metabolism	Metabolism of cofactors and vitamins	Porphyrin and chlorophyll metabolism	1	0	BnaC02g30620D;
Metabolism	Metabolism of other amino acids	Cyanoamino acid metabolism	4	2	BnaA01g34060D;BnaA07g05140D;BnaC01g40610D;BnaCnng00020D;	BnaA04g05460D;BnaA06g17630D;
Metabolism	Metabolism of other amino acids	beta-Alanine metabolism	0	3		BnaC02g28390D;BnaC03g69740D;XLOC_098839;
Metabolism	Metabolism of other amino acids	Glutathione metabolism	1	0	BnaC04g41510D;
Metabolism	Metabolism of terpenoids and polyketides	Sesquiterpenoid and triterpenoid biosynthesis	0	2		BnaC07g30440D;BnaC07g30450D;
Metabolism	Metabolism of terpenoids and polyketides	Diterpenoid biosynthesis	0	1		BnaA03g60000D;
Metabolism	Nucleotide metabolism	Pyrimidine metabolism	1	2	BnaC02g34940D;	BnaC07g36340D;BnaCnng22540D;
Metabolism	Nucleotide metabolism	Purine metabolism	2	0	BnaA03g35870D;BnaC02g34940D;
Genetic Information Processing	Replication and repair	DNA replication	1	5	BnaC02g34940D;	BnaC05g26850D;BnaC05g26860D;BnaC05g35070D;BnaC05g37010D;BnaUnng04540D;
Genetic Information Processing	Replication and repair	Mismatch repair	0	5		BnaC05g26850D;BnaC05g26860D;BnaC05g35070D;BnaC05g37010D;BnaUnng04540D;
Genetic Information Processing	Replication and repair	Base excision repair	0	1		BnaA05g26470D;
Genetic Information Processing	Replication and repair	Homologous recombination	0	5		BnaC05g26850D;BnaC05g26860D;BnaC05g35070D;BnaC05g37010D;BnaUnng04540D;
Genetic Information Processing	Replication and repair	Nucleotide excision repair	0	5		BnaC05g26850D;BnaC05g26860D;BnaC05g35070D;BnaC05g37010D;BnaUnng04540D;
Environmental Information Processing	Signal transduction	MAPK signaling pathway - plant	5	1	BnaA03g53180D;BnaA06g14510D;BnaC03g65530D;BnaC07g45360D;BnaC08g21940D;	BnaC04g13510D;
Environmental Information Processing	Signal transduction	Plant hormone signal transduction	2	3	BnaC02g47310D;BnaC08g21940D;	BnaAnng28100D;BnaC04g13510D;BnaC06g20740D;
Environmental Information Processing	Signal transduction	Phosphatidylinositol signaling system	0	1		BnaA05g20640D;
Genetic Information Processing	Translation	mRNA surveillance pathway	0	3		BnaA02g00620D;BnaA08g19440D;BnaA08g22800D;
Genetic Information Processing	Translation	Ribosome biogenesis in eukaryotes	1	0	BnaC08g48660D;
Genetic Information Processing	Translation	RNA transport	1	0	BnaC06g20650D;
Cellular Processes	Transport and catabolism	Peroxisome	5	2	BnaA03g53180D;BnaA06g14510D;BnaA06g18840D;BnaC03g65530D;BnaC07g45360D;	BnaA05g28000D;BnaA09g07080D;
Cellular Processes	Transport and catabolism	Endocytosis	0	5		BnaA03g17270D;BnaA09g14150D;BnaC06g20810D;BnaC06g21140D;BnaCnng24500D;
