# Supplementary material for: Fine Mapping and Characterization of a Major Gene Responsible for Chlorophyll Biosynthesis in Brassica napus L
Source: Biomolecules. 2022 Mar 4;12(3):402. doi: 10.3390/biom12030402 (PMC8945836; doi:10.3390/biom12030402)
Supplement: Supplementary file 1 [file biomolecules-12-00402-s001.zip › Supplementary Table S9.xlsx]

## Sheet: Table S9
Supplementary Table S9: The annotated genes in BnA03.Chd interval of ZS11 genome.
Gene ID	Position	Drection	Darmor-bzh homologous gene ID	The expression level of candidate genes							ExonicFunc.refGene	Arabidopsis homologous gene ID	Gene Description
				NY18-1	NY18-2	NY18-3	yl1-1	yl1-2	yl1-3	log2FoldChange
BnaA03G0051500ZS	2453545-2455461	+										AT4G17530	RAB GTPase homolog 1C
BnaA03G0051600ZS	2457144-2458147	-	BnaA03g04170D	10.203	10.884	11.772	10.599	9.693	9.477	-0.0976778		AT5G13090	unknown protein
BnaA03G0051700ZS	2463838-2464832	-										AT5G24170	Got1/Sft2-like vescicle transport protein family
BnaA03G0051800ZS	2466399-2471060	+	BnaA03g04190D	1.474	1.836	1.981	2.957	2.439	2.605	0.496316	synonymous SNV	AT5G13110	Encodes a plastidic glucose-6-phosphate dehydrogenase that is sensitive to reduction by DTT and whose mRNA is most highly expressed in root.
BnaA03G0051900ZS	2471391-2473034	-	BnaA03g04200D	25.235	19.99	22.687	29.923	26.099	34.083	0.384077		AT5G13120	cyclophilin 20-2
BnaA03G0052000ZS	2475766-2477649	-	BnaA03g04210D	0	0	0	0	0	0.033	0.0180426		AT5G13150	exocyst subunit exo70 family protein C1
BnaA03G0052100ZS	2480974-2483065	+	BnaA03g04220D	0.181	0.209	0.297	0.27	0.084	0.242	-0.0427131	synonymous SNV	AT5G13160	Mutant is defective in perception of Pseudomonas syringae avirulence gene avrPphB. Encodes a putative serine-threonine kinase.
BnaA03G0052200ZS	2484320-2486052	-	BnaA03g04230D	0	0	0	0	0	0	NA		AT5G13170	senescence-associated gene 29
BnaA03G0052300ZS	2506932-2508029	+	BnaA03g04240D	2.342	6.442	4.737	5.41	3.933	4.966	0.0939595		AT5G13180	Encodes a NAC domain transcription factor that interacts with VND7 and negatively regulates xylem vessel formation.
BnaA03G0052500ZS	2524449-2525938	+	BnaA03g04250D	0.186	0	0.381	0.596	0.215	0.346	0.172162		AT5G13220	Encodes JAZ10, a member of the JASMONATE ZIM-domain (JAZ) proteins acting as repressors of jasmonate (JA) signaling. An alternatively spliced form (JAZ10.4) of JAZ10 lacks the Jas domain.
BnaA03G0052700ZS	2538702-2546221	+	BnaA03g55980D	0.122	0.283	0.25	0	0.283	0	-0.0720582		AT5G13250	RING finger protein
BnaA03T0052800ZS	2547513-2548180	-	BnaA03g04260D	0.139	0.215	0.333	0.149	0.215	0.052	-0.1293	frameshift deletion	AT5G13290	Encodes a protein with predicted Ser/Thr kinase activity and membrane localization that is involved in the CLV3 signaling pathway that represses WUS expression in the meristem. Loss of function of CRN can suppress the phenotype caused by overexpression of CLV3. SOL2 isolated as a suppressor of root- specific overexpression of CLE19, a clavata3 like gene. sol2 partially suppresses the short root p…
BnaA03G0052900ZS	2548195-2548932	-	BnaA03g04260D	0.139	0.215	0.333	0.149	0.215	0.052	-0.1293	frameshift deletion	AT5G13290	Encodes a protein with predicted Ser/Thr kinase activity and membrane localization that is involved in the CLV3 signaling pathway that represses WUS expression in the meristem. Loss of function of CRN can suppress the phenotype caused by overexpression of CLV3. SOL2 isolated as a suppressor of root- specific overexpression of CLE19, a clavata3 like gene. sol2 partially suppresses the short root p…
BnaA03G0053000ZS	2549705-2555389	-	BnaA03g04270D	4.199	5.503	3.854	4.998	5.269	4.423	0.137595	synonymous SNV	AT5G13300	ARF GTPase-activating protein
BnaA03G0053100ZS	2565729-2567630	+	BnaA03g04290D	0.708	1.064	1.45	0.076	0.573	0.473	-0.449089		AT5G13330	related to AP2 6l
BnaA03G0053200ZS	2576360-2576757	+	BnaA03g04300D	3.28	2.133	3.893	3.526	3.187	3.099	0.0714693		AT5G13370	Auxin-responsive GH3 family protein
BnaA03G0053300ZS	2579116-2581234	-	BnaA03g04310D	0.77	0.974	1.5	0.977	0.678	0.408	-0.315762		AT5G13420	Aldolase-type TIM barrel family protein
BnaA03G0053400ZS	2581857-2583344	-	BnaA03g04320D	8.717	6.436	6.576	6.418	5.767	5.802	-0.207675		AT5G13440	Ubiquinol-cytochrome C reductase iron-sulfur subunit
BnaA03T0053500ZS	2584051-2585512	-	BnaA03g04320D	8.717	6.436	6.576	6.418	5.767	5.802	-0.207675		AT5G13440
BnaA03G0053600ZS	2585734-2587164	-	BnaA03g04340D	16.074	18.689	16.775	18.713	18.707	21.189	0.202634		AT5G13450	delta subunit of Mt ATP synthase
BnaA03G0053700ZS	2588087-2590893	+	BnaA03g04350D	6.034	4.005	5.937	7.108	6.669	7.571	0.362422		AT5G13460	IQ-domain 11	Member of IQ67 (CaM binding) domain containing family.
BnaA03G0053800ZS	2590870-2595349	-	BnaA03g04360D	1.226	1.694	1.304	1.333	2.28	1.499	0.226413	synonymous SNV	AT5G13480	Transducin/WD40 repeat-like superfamily protein
BnaA03G0053900ZS	2596856-2606281	+	BnaA03g04370D	43.512	50.099	48.551	49.373	52.645	48.094	0.10638		AT5G13490	ADP/ATP carrier 2
BnaA03G0054000ZS	2607357-2615450	+	BnaA03g04400D	3.867	4.566	4.311	3.5	3.647	4.256	-0.110704		AT5G13530	protein kinases;ubiquitin-protein ligases
BnaA03G0054100ZS	2615393-2619342	-	BnaA03g04410D	1.006	1.356	1.643	1.277	2.3	1.147	0.178087	synonymous SNV	AT5G13550	sulfate transporter 4.1
BnaA03G0054200ZS	2623012-2623868	-	BnaA03g04420D	0	0	0	0	0	0	NA		AT4G14160	Sec23/Sec24 protein transport family protein
BnaA03G0054300ZS	2626999-2628174	+	BnaA03g04430D	0	0	0	0	0	0	NA		AT3G55620	Translation initiation factor IF6
BnaA03G0054400ZS	2630519-2636416	-	BnaA03g04440D	72.309	53.816	57.032	65.379	52.028	65.715	0.0220582	nonsynonymous SNV/synonymous SNV	AT5G13630	magnesium-chelatase subunit ChlH, chloroplastic
BnaA03T0054500ZS	2638694-2640338	+	BnaA03g04450D	0.236	0.408	0.08	0.335	0.182	0.131	-0.0224304	synonymous SNV	AT5G13660	unknown protein
BnaA03T0054600ZS	2641308-2644352	-	BnaA03g04460D	0.409	0.129	1.6	2.341	2.797	0.787	0.498166		AT5G13700	Encodes a protein with polyamine oxidase activity. The mRNA of this gene is only expressed in very low amounts in the organs where it was detected (light-grown plants).
BnaA03T0054700ZS	2645227-2650680	-	XLOC_010170	5.68	7.529	6.476	5.567	4.892	4.074	-0.340966		AT5G13710	SMT1 controls the level of cholesterol in plants
BnaA03T0054800ZS	2651359-2658345	+	BnaA03g04480D	0.61	0.041	0.478	0.421	0.457	0.32	0.0195659		AT5G13750	unknown protein
BnaA03T0054900ZS	2658863-2660173	-	BnaA03g04490D	0	0	0.055	0	0	0.06	0.00175021		AT5G13790	AGL15 (AGAMOUS-Like 15) is a member of the MADS domain family of regulatory factors. Although AGL15 is preferentially expressed during embryogenesis, AGL15 is also expressed in leaf primordia, shoot apical meristems and young floral buds, suggesting that AGL15 may play a role during post-germinative development. Transgenic plants that ectopically express AGL15 show delays in the transition to flo…
BnaA03T0055000ZS	2661354-2663410	-	BnaA03g04500D	10.665	9.098	11.041	11.892	12.083	11.872	0.220157		AT5G13800	Encodes a pheophytinase that is involved in chlorophyll breakdown. Its transcript levels increase during senescence and pph-1 mutants have a stay-green phenotype.
BnaA03T0055100ZS	2664827-2665621	+	BnaA03g04510D	0.279	0.415	0.408	0.425	0.415	0.4	0.0788475		AT5G13810	Glutaredoxin family protein
BnaA03T0055200ZS	2672104-2675460	+	BnaA03g04520D	1.63	1.973	1.827	1.214	1.436	1.239	-0.342441		AT5G13820	Encodes a protein that specifically binds plant telomeric DNA repeats. It has a single Myb telomeric DNA-binding domain in C-terminus that prefers the sequence TTTAGGG.
BnaA03T0055300ZS	2675869-2678366	-	BnaA03g04530D	23.463	33.653	27.132	18.891	20.121	17.123	-0.502488		AT5G13840	unknown protein
BnaA03T0055400ZS	2678999-2680220	-	BnaA03g04540D	0.307	0.071	0.188	0.262	0.071	0.205	-0.0104692		AT5G13870	EXGT-A4, endoxyloglucan transferase,
BnaA03T0055500ZS	2681010-2681504	-	BnaA03g04560D	0.57	0.18	0.053	0.331	0.36	0.519	0.13422		AT5G13880	unknown protein
BnaA03T0055600ZS	2683302-2683940	-	BnaA03g04570D	0	0	0	0	0	0	NA	nonsynonymous SNV	AT5G13910	Encodes a member of the ERF (ethylene response factor) subfamily B-1 of ERF/AP2 transcription factor family (LEAFY PETIOLE). The protein contains one AP2 domain. There are 15 members in this subfamily including ATERF-3, ATERF-4, ATERF-7, and LEAFY PETIOLE. Acts as a positive regulator of gibberellic acid-induced germination.
BnaA03T0055700ZS	2686353-2687666	-	BnaA03g04580D	2.534	3.981	2.645	3.026	2.461	3.216	-0.0197855		AT5G13920	unknown protein
BnaA03T0055800ZS	2690616-2694752	-	BnaA03g04600D	5.858	5.611	5.374	4.417	5.699	5.209	-0.0928486		AT5G13950	unknown protein
BnaA03T0056000ZS	2695737-2698700	+	BnaA03g04610D	10.565	11.208	11.922	11.078	12.301	8.636	-0.0403483		AT5G13960	Encodes a histone 3 lysine 9 specific methyltransferase involved in the maintenance of DNA methylation. SUVH4/KYP is a SU(VAR)3-9 homolog, a SET domain protein. Known SET domain proteins are involved in epigenetic control of gene expression. There are 10 SUVH genes in Arabidopsis and members of this subfamily of the SET proteins have an additional conserved SRA domain. In kyp mutants, there is a …
BnaA03T0056100ZS	2699459-2704949	+	BnaA03g04620D	12.519	15.539	14.279	13.149	11.391	11.839	-0.171354		AT5G13980	Glycosyl hydrolase family 38 protein
BnaA03T0056200ZS	2705160-2705483	-	BnaA03g04630D	0	0.062	0	0	0	0	-0.0308345	synonymous SNV	AT5G13990	A member of EXO70 gene family, putative exocyst subunits, conserved in land plants. Arabidopsis thaliana contains 23 putative EXO70 genes, which can be classified into eight clusters on the phylogenetic tree.
BnaA03T0056300ZS	2705560-2707209	-	BnaA03g04630D	0	0.062	0	0	0	0	-0.0308345	synonymous SNV	AT5G13990	A member of EXO70 gene family, putative exocyst subunits, conserved in land plants. Arabidopsis thaliana contains 23 putative EXO70 genes, which can be classified into eight clusters on the phylogenetic tree.
BnaA03T0056400ZS	2708669-2709520	+	BnaA03g04640D	1.231	1.251	1.713	1.05	1.082	1.48	-0.110444		AT5G14000	NAC domain containing protein 84
BnaA03T0056500ZS	2712711-2713199	+	BnaA03g04650D	0	0	0	0	0	0	NA	nonsynonymous SNV/synonymous SNV	AT5G14010	Encodes KNUCKLES (KNU), a C2H2-type zinc finger protein with a conserved transcriptional repression motif. Mediates the repression of WUS in floral meristem determinacy control.
BnaA03T0056600ZS	2716010-2721386	-	BnaA03g04660D	0	0	0	0	0	0	NA	synonymous SNV	AT5G14020	unknown protein
BnaA03T0056700ZS	2722563-2724034	+	BnaA03g04670D	15.048	21.651	18.372	16.181	21.366	14.767	-0.0319777		AT5G14030	translocon-associated protein beta (TRAPB) family protein
BnaA03T0056800ZS	2725138-2726937	-	BnaA03g04680D	15.667	14.442	14.083	15.237	16.131	13.112	0.0337439		AT5G14040	Encodes a mitochondrial phosphate transporter. Modulates plant responses to salt stress.
BnaA03T0056900ZS	2728261-2731727	+	BnaA03g04690D	7.213	9.341	7.5	5.485	6.322	5.191	-0.4192	synonymous SNV	AT5G14060	lysine-sensitive aspartate kinase
BnaA03T0057000ZS	2735950-2736593	+	BnaA03g04700D	0.266	0.154	0	0	0	0.148	-0.0461372		AT5G14070	Encodes glutaredoxin ROXY2. ROXY2, together with ROXY1 (AT3G02000), controls anther development. roxy1 roxy2 double mutants are sterile and do not produce pollen.
BnaA03T0057100ZS	2739248-2740794	+	BnaA03g04710D	0.171	2.969	0.132	0.457	0.545	0.048	-0.284316		AT5G14090	unknown protein
BnaA03T0057200ZS	2745074-2745286	-	BnaA03g04720D	0	0.152	0	0.28	0	0	0.0214648		AT5G14110	unknown protein
BnaA03T0057300ZS	2747068-2749832	+	BnaA03g04730D	0.057	0.033	0	0.06	0	0.032	0.0043657		AT5G14120	unknown protein
BnaA03T0057400ZS	2750946-2752685	+	BnaA03g04740D	10.513	15.16	11.582	13.491	14.943	11.703	0.127865		AT5G14140	unknown protein
BnaA03T0057500ZS	2752740-2754136	-	BnaA03g04750D	0	0	0	0.101	0.275	0	0.132405		AT5G14150	unknown protein
