# Supplementary material for: Fine Mapping and Characterization of a Major Gene Responsible for Chlorophyll Biosynthesis in Brassica napus L
Source: Biomolecules. 2022 Mar 4;12(3):402. doi: 10.3390/biom12030402 (PMC8945836; doi:10.3390/biom12030402)
Supplement: Supplementary file 1 [file biomolecules-12-00402-s001.zip › Supplementary TableS10.xlsx]

## Sheet: TableS10
Supplementary Table S10: The specific data and statistical analysis results of qRT-PCR of NY18 and yl1.
	NY18	yl1	NY18-mean	yl1-mean	NY18-SD	yl1-SD	F	F0.05	F0.01	Mean difference	PLSD0.05	PLSD0.01
3-leaf	1.01761	0.988584	1.00026	1.00685	0.0226169	0.0600139	0.021	7.71	21.2	-0.00659138	0.125891	0.208881
	1.01486	0.944204
	0.968313	1.08776
5-leaf	0.654899	0.666956	0.658475	0.667664	0.00640447	0.00306599	3.349			-0.00918864	0.0139378	0.023126
	0.66747	0.664313
	0.653057	0.671723
stem	0.282999	0.280831	0.280433	0.283747	0.00195862	0.00374578	1.229			-0.00331368	0.00829719	0.0137669
	0.278246	0.281376
	0.280056	0.289035
pod	0.393778	0.374782	0.381765	0.378069	0.00849812	0.00239251	0.351			0.00369604	0.0173297	0.0287538
	0.376071	0.379019
	0.375447	0.380407
bud	0.13605	0.135989	0.136497	0.134981	0.000612389	0.000886007	3.961			0.00151576	0.00211416	0.00350787
	0.137363	0.135122
	0.136078	0.133833
